# Supplementary material for: (Cyanido-κC)(2,2-di­phenyl­acetamido-κ2 N,O)bis­(η5-penta­methyl­cyclo­penta­dien­yl)zirconium(IV)
Source: Acta Crystallogr Sect E Struct Rep Online. 2014 Jan 22;70(Pt 2):m57. doi: 10.1107/S1600536814001160 (PMC3998262; doi:10.1107/S1600536814001160)
Supplement: Supplementary file 1 [file e-70-00m57-sup1.cif]

##############################################################################
#                                                                            #
# This CIF contains the data in a paper accepted for publication in          #
# Acta Crystallographica Section E. It conforms to the requirements of       #
# Notes for Authors for Acta Crystallographica Section E, and has been       #
# peer reviewed under the auspices of the IUCr Commission on Journals.       #
#                                                                            #
# Full details of the Crystallographic Information File format               #
# are given in the paper "The Crystallographic Information File (CIF):       #
# a New Standard Archive File for Crystallography" by S. R. Hall, F. H.      #
# Allen and I. D. Brown [Acta Cryst. (1991), A47, 655-685].                  #
#                                                                            #
# The current version of the core CIF dictionary is obtainable from          #
# ftp://ftp.iucr.org/pub/cif_core.dic.                                       #
#                                                                            #
# Software is freely available for graphical display of the structure(s)     #
# in this CIF. For information consult the CIF software page                 #
# http://www.iucr.org/resources/cif/software.                                #
#                                                                            #
# This file may be used for bona fide research purposes within the           #
# scientific community so long as proper attribution is given to the journal # 
# article from which it was obtained.                                        #
#                                                                            #
##############################################################################
data_I
_database_code_depnum_ccdc_archive 'CCDC 981857'
_audit_creation_method     SHELXL-97
_chemical_name_systematic
;\
(Cyanido-\k<i>C</i>)(2,2-diphenylacetamido-\k^2^<i>N</i>,<i>O</i>)bis(\h^5^-\
pentamethylcyclopentadienyl)zirconium(IV)
;
_chemical_name_common     ?
_chemical_formula_moiety     'C35 H42 N2 O Zr'
_chemical_formula_sum     'C35 H42 N2 O Zr'
_chemical_formula_iupac     '[Zr (C10 H15)2 (C14 H12 N O) (C N)]'
_chemical_formula_weight     597.93
_chemical_melting_point     ?
_symmetry_cell_setting     monoclinic
_symmetry_space_group_name_H-M     'P 21/n'
_symmetry_space_group_name_Hall     '-P 2yn'
loop_
    _symmetry_equiv_pos_as_xyz
    'x, y, z'
    '-x+1/2, y+1/2, -z+1/2'
    '-x, -y, -z'
    'x-1/2, -y-1/2, z-1/2'
_cell_length_a     11.8961(3)
_cell_length_b     12.0640(3)
_cell_length_c     21.2489(5)
_cell_angle_alpha     90.00
_cell_angle_beta     97.0360(10)
_cell_angle_gamma     90.00
_cell_volume     3026.56(13)
_cell_formula_units_Z     4
_cell_measurement_reflns_used     9874
_cell_measurement_theta_min     2.41
_cell_measurement_theta_max     27.76
_cell_measurement_temperature     150(2)
_exptl_crystal_description     prism
_exptl_crystal_colour     red
_exptl_crystal_size_max     0.26
_exptl_crystal_size_mid     0.13
_exptl_crystal_size_min     0.10
_exptl_crystal_density_diffrn     1.312
_exptl_crystal_density_meas     ?
_exptl_crystal_density_method     'not measured'
_exptl_crystal_F_000     1256
_exptl_absorpt_coefficient_mu     0.393
_exptl_absorpt_correction_type     multi-scan
_exptl_absorpt_process_details     '(SADABS; Bruker, 2008)'
_exptl_absorpt_correction_T_min     0.92
_exptl_absorpt_correction_T_max     1.00
_exptl_special_details     ?
_diffrn_ambient_temperature     150(2)
_diffrn_radiation_type     MoK\a
_diffrn_radiation_wavelength     0.71073
_diffrn_radiation_source     'fine-focus sealed tube'
_diffrn_radiation_monochromator     'curved graphite'
_diffrn_measurement_device_type     'Bruker Kappa APEXII DUO'
_diffrn_measurement_method     '\f and \w scans'
_diffrn_detector_area_resol_mean     8.3333
_diffrn_reflns_number     82697
_diffrn_reflns_av_R_equivalents     0.0470
_diffrn_reflns_av_sigmaI/netI     0.0203
_diffrn_reflns_theta_min     1.87
_diffrn_reflns_theta_max     27.00
_diffrn_reflns_theta_full     27.00
_diffrn_measured_fraction_theta_max     1.000
_diffrn_measured_fraction_theta_full     1.000
_diffrn_reflns_limit_h_min     -15
_diffrn_reflns_limit_h_max     15
_diffrn_reflns_limit_k_min     -15
_diffrn_reflns_limit_k_max     15
_diffrn_reflns_limit_l_min     -27
_diffrn_reflns_limit_l_max     26
_diffrn_standards_number     ?
_diffrn_standards_interval_count     ?
_diffrn_standards_interval_time     ?
_diffrn_standards_decay_%     ?
_refine_special_details
;
Refinement of <i>F</i>^2^ against ALL reflections. The weighted <i>R</i>-factor
<i>wR</i> and goodness of fit <i>S</i> are based on <i>F</i>^2^, conventional
<i>R</i>-factors <i>R</i> are based on <i>F</i>, with <i>F</i> set to zero for
negative <i>F</i>^2^. The threshold expression of <i>F</i>^2^ >
\s(<i>F</i>^2^) is used only for calculating <i>R</i>-factors(gt) <i>etc</i>.
and is not relevant to the choice of reflections for refinement.
<i>R</i>-factors based on <i>F</i>^2^ are statistically about twice as large
as those based on <i>F</i>, and <i>R</i>- factors based on ALL data will be
even larger.
;
_reflns_number_total     6612
_reflns_number_gt     5575
_reflns_threshold_expression     I>2sigma(I)
_refine_ls_structure_factor_coef     Fsqd
_refine_ls_matrix_type     full
_refine_ls_R_factor_all     0.0436
_refine_ls_R_factor_gt     0.0330
_refine_ls_wR_factor_gt     0.0782
_refine_ls_wR_factor_ref     0.0848
_refine_ls_goodness_of_fit_ref     1.033
_refine_ls_restrained_S_all     1.033
_refine_ls_number_reflns     6612
_refine_ls_number_parameters     370
_refine_ls_number_restraints     1
_refine_ls_hydrogen_treatment     mixed
_refine_ls_weighting_scheme     calc
_refine_ls_weighting_details
         'calc w=1/[\s^2^(Fo^2^)+(0.0376P)^2^+3.2391P] where P=(Fo^2^+2Fc^2^)/3'
_atom_sites_solution_hydrogens     geom
_atom_sites_solution_primary     direct
_atom_sites_solution_secondary     difmap
_refine_ls_shift/su_max     0.001
_refine_ls_shift/su_mean     0.000
_refine_diff_density_max     1.112
_refine_diff_density_min     -0.459
_refine_ls_extinction_method     none
_refine_ls_extinction_coef     ?
loop_
    _atom_type_symbol
    _atom_type_description
    _atom_type_scat_dispersion_real
    _atom_type_scat_dispersion_imag
    _atom_type_scat_source
    'C' 'C' 0.0033 0.0016
                         'International Tables Vol C Tables 4.2.6.8 and 6.1.1.4'
    'H' 'H' 0.0000 0.0000
                         'International Tables Vol C Tables 4.2.6.8 and 6.1.1.4'
    'N' 'N' 0.0061 0.0033
                         'International Tables Vol C Tables 4.2.6.8 and 6.1.1.4'
    'Zr' 'Zr' -2.9673 0.5597
                         'International Tables Vol C Tables 4.2.6.8 and 6.1.1.4'
    'O' 'O' 0.0106 0.0060
                         'International Tables Vol C Tables 4.2.6.8 and 6.1.1.4'
_computing_data_collection     'APEX2 (Bruker, 2011)'
_computing_cell_refinement     'SAINT (Bruker, 2009)'
_computing_data_reduction     'SAINT (Bruker, 2009)'
_computing_structure_solution     'SHELXS97 (Sheldrick, 2008)'
_computing_structure_refinement     'SHELXL97 (Sheldrick, 2008)'
_computing_molecular_graphics     'SHELXTL (Sheldrick, 2008)'
_computing_publication_material     'SHELXL97 (Sheldrick, 2008)'
loop_
    _atom_site_type_symbol
    _atom_site_label
    _atom_site_fract_x
    _atom_site_fract_y
    _atom_site_fract_z
    _atom_site_U_iso_or_equiv
    _atom_site_adp_type
    _atom_site_calc_flag
    _atom_site_refinement_flags
    _atom_site_occupancy
    _atom_site_symmetry_multiplicity
    _atom_site_disorder_assembly
    _atom_site_disorder_group
    N N2 0.34293(17) -0.01561(17) -0.00689(9) 0.0328(4) Uani d . 1 1 . .
    C C1 0.57641(17) 0.23133(18) 0.13538(10) 0.0249(4) Uani d . 1 1 . .
    C C2 0.69873(18) 0.27295(19) 0.15050(11) 0.0287(5) Uani d . 1 1 . .
    C C3 0.77338(17) 0.18091(19) 0.18260(10) 0.0263(4) Uani d . 1 1 . .
    C C4 0.8135(2) 0.1921(2) 0.24651(12) 0.0380(6) Uani d . 1 1 . .
    H H4 0.7986 0.2582 0.2683 0.046 Uiso calc R 1 1 . .
    C C5 0.8753(2) 0.1074(2) 0.27887(12) 0.0440(7) Uani d D 1 1 . .
    H H5 0.9026 0.1160 0.3225 0.053 Uiso calc R 1 1 . .
    C C6 0.89672(19) 0.0113(2) 0.24769(10) 0.0385(6) Uani d D 1 1 . .
    H H6 0.9376 -0.0473 0.2699 0.046 Uiso calc R 1 1 . .
    C C7 0.85877(19) 0.0001(2) 0.18414(11) 0.0361(5) Uani d D 1 1 . .
    H H7 0.8743 -0.0660 0.1625 0.043 Uiso calc R 1 1 . .
    C C8 0.79802(19) 0.0848(2) 0.15157(12) 0.0327(5) Uani d . 1 1 . .
    H H8 0.7731 0.0767 0.1076 0.039 Uiso calc R 1 1 . .
    C C9 0.74590(17) 0.32921(19) 0.09490(11) 0.0288(5) Uani d . 1 1 . .
    C C10 0.7888(2) 0.4362(2) 0.10502(14) 0.0395(6) Uani d . 1 1 . .
    H H10 0.7859 0.4708 0.1450 0.047 Uiso calc R 1 1 . .
    C C11 0.8354(2) 0.4929(2) 0.05789(17) 0.0500(8) Uani d . 1 1 . .
    H H11 0.8649 0.5654 0.0658 0.060 Uiso calc R 1 1 . .
    C C12 0.8391(2) 0.4447(2) -0.00014(15) 0.0476(7) Uani d . 1 1 . .
    H H12 0.8710 0.4835 -0.0326 0.057 Uiso calc R 1 1 . .
    C C13 0.7963(2) 0.3402(3) -0.01104(13) 0.0462(7) Uani d . 1 1 . .
    H H13 0.7982 0.3069 -0.0514 0.055 Uiso calc R 1 1 . .
    C C14 0.7503(2) 0.2821(2) 0.03594(12) 0.0376(6) Uani d . 1 1 . .
    H H14 0.7216 0.2094 0.0276 0.045 Uiso calc R 1 1 . .
    C C15 0.34628(17) 0.04561(18) 0.03489(10) 0.0251(4) Uani d . 1 1 . .
    C C16 0.24386(18) 0.02069(19) 0.16252(11) 0.0302(5) Uani d . 1 1 . .
    C C17 0.2474(2) 0.1093(2) 0.20580(12) 0.0366(6) Uani d . 1 1 . .
    C C18 0.3598(3) 0.1224(2) 0.23301(11) 0.0432(7) Uani d . 1 1 . .
    C C19 0.4268(2) 0.0400(2) 0.20780(12) 0.0367(6) Uani d . 1 1 . .
    C C20 0.35450(19) -0.02379(18) 0.16495(11) 0.0294(5) Uani d . 1 1 . .
    C C21 0.1403(2) -0.0292(3) 0.12447(16) 0.0520(8) Uani d . 1 1 . .
    H H21A 0.1596 -0.0533 0.0831 0.078 Uiso calc R 1 1 . .
    H H21B 0.0800 0.0265 0.1184 0.078 Uiso calc R 1 1 . .
    H H21C 0.1143 -0.0929 0.1473 0.078 Uiso calc R 1 1 . .
    C C22 0.1453(3) 0.1632(3) 0.22946(17) 0.0641(10) Uani d . 1 1 . .
    H H22A 0.1349 0.1329 0.2711 0.096 Uiso calc R 1 1 . .
    H H22B 0.0776 0.1482 0.1995 0.096 Uiso calc R 1 1 . .
    H H22C 0.1573 0.2435 0.2330 0.096 Uiso calc R 1 1 . .
    C C23 0.3975(4) 0.2020(3) 0.28566(14) 0.0799(13) Uani d . 1 1 . .
    H H23A 0.3571 0.2724 0.2779 0.120 Uiso calc R 1 1 . .
    H H23B 0.4792 0.2148 0.2874 0.120 Uiso calc R 1 1 . .
    H H23C 0.3809 0.1708 0.3261 0.120 Uiso calc R 1 1 . .
    C C24 0.5490(2) 0.0163(3) 0.22950(18) 0.0754(13) Uani d . 1 1 . .
    H H24A 0.5546 -0.0385 0.2638 0.113 Uiso calc R 1 1 . .
    H H24B 0.5870 0.0849 0.2449 0.113 Uiso calc R 1 1 . .
    H H24C 0.5852 -0.0130 0.1940 0.113 Uiso calc R 1 1 . .
    C C25 0.3906(3) -0.1274(2) 0.13436(15) 0.0571(9) Uani d . 1 1 . .
    H H25A 0.4570 -0.1117 0.1127 0.086 Uiso calc R 1 1 . .
    H H25B 0.3286 -0.1542 0.1035 0.086 Uiso calc R 1 1 . .
    H H25C 0.4100 -0.1842 0.1669 0.086 Uiso calc R 1 1 . .
    C C26 0.34767(17) 0.36419(18) 0.06928(10) 0.0254(4) Uani d . 1 1 . .
    C C27 0.31732(19) 0.29185(19) 0.01829(10) 0.0286(5) Uani d . 1 1 . .
    C C28 0.2112(2) 0.24409(19) 0.02668(12) 0.0321(5) Uani d . 1 1 . .
    C C29 0.17714(18) 0.28634(19) 0.08314(12) 0.0304(5) Uani d . 1 1 . .
    C C30 0.26353(19) 0.35821(18) 0.11072(11) 0.0272(5) Uani d . 1 1 . .
    C C31 0.4448(2) 0.4441(2) 0.07480(14) 0.0426(6) Uani d . 1 1 . .
    H H31A 0.5096 0.4099 0.0579 0.064 Uiso calc R 1 1 . .
    H H31B 0.4662 0.4633 0.1195 0.064 Uiso calc R 1 1 . .
    H H31C 0.4223 0.5114 0.0507 0.064 Uiso calc R 1 1 . .
    C C32 0.3803(3) 0.2783(3) -0.03833(13) 0.0503(8) Uani d . 1 1 . .
    H H32A 0.3611 0.3394 -0.0680 0.075 Uiso calc R 1 1 . .
    H H32B 0.3590 0.2077 -0.0594 0.075 Uiso calc R 1 1 . .
    H H32C 0.4620 0.2787 -0.0245 0.075 Uiso calc R 1 1 . .
    C C33 0.1360(3) 0.1774(2) -0.02120(16) 0.0569(9) Uani d . 1 1 . .
    H H33A 0.0978 0.1196 0.0006 0.085 Uiso calc R 1 1 . .
    H H33B 0.1819 0.1431 -0.0512 0.085 Uiso calc R 1 1 . .
    H H33C 0.0793 0.2262 -0.0443 0.085 Uiso calc R 1 1 . .
    C C34 0.0582(2) 0.2786(3) 0.10029(18) 0.0566(9) Uani d . 1 1 . .
    H H34A 0.0069 0.3209 0.0696 0.085 Uiso calc R 1 1 . .
    H H34B 0.0559 0.3090 0.1429 0.085 Uiso calc R 1 1 . .
    H H34C 0.0344 0.2008 0.0995 0.085 Uiso calc R 1 1 . .
    C C35 0.2603(3) 0.4316(2) 0.16760(13) 0.0468(7) Uani d . 1 1 . .
    H H35A 0.3304 0.4224 0.1965 0.070 Uiso calc R 1 1 . .
    H H35B 0.1954 0.4113 0.1895 0.070 Uiso calc R 1 1 . .
    H H35C 0.2529 0.5091 0.1539 0.070 Uiso calc R 1 1 . .
    O O1 0.50256(12) 0.27068(13) 0.16907(7) 0.0267(3) Uani d . 1 1 . .
    N N1 0.53651(15) 0.15917(15) 0.09345(9) 0.0255(4) Uani d . 1 1 . .
    Zr Zr1 0.357855(15) 0.171301(16) 0.116794(9) 0.01859(7) Uani d . 1 1 . .
    H H1 0.696(2) 0.334(2) 0.1837(13) 0.036(7) Uiso d . 1 1 . .
    H H2 0.580(2) 0.125(2) 0.0680(13) 0.040(8) Uiso d . 1 1 . .
loop_
    _atom_site_aniso_label
    _atom_site_aniso_U_11
    _atom_site_aniso_U_22
    _atom_site_aniso_U_33
    _atom_site_aniso_U_12
    _atom_site_aniso_U_13
    _atom_site_aniso_U_23
    N2 0.0342(10) 0.0311(10) 0.0329(11) 0.0002(8) 0.0028(8) -0.0078(9)
    C1 0.0241(10) 0.0236(10) 0.0260(11) 0.0015(8) -0.0010(8) 0.0046(9)
    C2 0.0225(10) 0.0283(12) 0.0343(12) -0.0006(9) -0.0006(9) -0.0053(10)
    C3 0.0170(9) 0.0332(12) 0.0282(11) -0.0026(8) 0.0017(8) 0.0012(9)
    C4 0.0338(12) 0.0481(15) 0.0319(13) -0.0023(11) 0.0032(10) -0.0060(11)
    C5 0.0350(13) 0.0678(19) 0.0278(12) 0.0033(13) -0.0014(10) 0.0094(13)
    C6 0.0257(11) 0.0513(16) 0.0385(13) 0.0029(11) 0.0031(10) 0.0200(12)
    C7 0.0258(11) 0.0368(13) 0.0447(14) 0.0020(10) 0.0009(10) 0.0025(11)
    C8 0.0266(11) 0.0385(13) 0.0315(12) 0.0008(10) -0.0024(9) -0.0025(10)
    C9 0.0155(9) 0.0278(11) 0.0415(13) 0.0017(8) -0.0028(8) 0.0055(10)
    C10 0.0275(11) 0.0281(12) 0.0616(17) 0.0028(10) -0.0004(11) -0.0026(12)
    C11 0.0345(13) 0.0229(12) 0.090(2) -0.0003(10) -0.0033(14) 0.0133(14)
    C12 0.0319(13) 0.0497(16) 0.0590(18) -0.0039(12) -0.0038(12) 0.0322(15)
    C13 0.0412(14) 0.0571(18) 0.0385(14) -0.0104(13) -0.0020(11) 0.0103(13)
    C14 0.0357(13) 0.0349(13) 0.0410(14) -0.0109(10) -0.0005(11) 0.0026(11)
    C15 0.0218(10) 0.0241(10) 0.0296(11) 0.0012(8) 0.0038(8) 0.0022(9)
    C16 0.0260(10) 0.0280(11) 0.0378(13) -0.0022(9) 0.0086(9) 0.0112(10)
    C17 0.0463(14) 0.0310(13) 0.0374(13) 0.0044(11) 0.0251(11) 0.0093(11)
    C18 0.0728(19) 0.0369(14) 0.0213(11) -0.0169(13) 0.0112(12) 0.0030(10)
    C19 0.0283(11) 0.0468(15) 0.0338(13) -0.0054(10) -0.0016(10) 0.0237(11)
    C20 0.0343(11) 0.0244(11) 0.0316(12) 0.0044(9) 0.0129(9) 0.0110(9)
    C21 0.0371(14) 0.0476(17) 0.069(2) -0.0163(12) -0.0024(13) 0.0180(15)
    C22 0.084(2) 0.0479(18) 0.072(2) 0.0241(17) 0.0557(19) 0.0213(16)
    C23 0.138(4) 0.073(2) 0.0282(15) -0.050(2) 0.0097(19) -0.0038(15)
    C24 0.0341(15) 0.099(3) 0.087(3) -0.0100(16) -0.0154(15) 0.069(2)
    C25 0.093(2) 0.0313(14) 0.0528(18) 0.0231(15) 0.0334(17) 0.0160(13)
    C26 0.0232(10) 0.0228(10) 0.0293(11) 0.0040(8) -0.0003(8) 0.0076(9)
    C27 0.0348(12) 0.0279(11) 0.0230(11) 0.0109(9) 0.0024(9) 0.0070(9)
    C28 0.0324(12) 0.0236(11) 0.0364(13) 0.0061(9) -0.0121(10) 0.0009(10)
    C29 0.0216(10) 0.0247(11) 0.0450(14) 0.0083(9) 0.0040(9) 0.0088(10)
    C30 0.0312(11) 0.0208(10) 0.0295(11) 0.0083(8) 0.0036(9) 0.0042(9)
    C31 0.0368(13) 0.0326(13) 0.0561(17) -0.0063(11) -0.0032(12) 0.0183(12)
    C32 0.073(2) 0.0499(17) 0.0317(14) 0.0236(15) 0.0221(13) 0.0135(12)
    C33 0.0587(18) 0.0383(15) 0.0634(19) 0.0060(13) -0.0336(16) -0.0080(14)
    C34 0.0244(12) 0.0531(18) 0.094(2) 0.0121(12) 0.0138(14) 0.0289(17)
    C35 0.073(2) 0.0287(13) 0.0398(15) 0.0130(13) 0.0124(14) -0.0039(11)
    O1 0.0238(7) 0.0297(8) 0.0266(8) 0.0004(6) 0.0030(6) -0.0016(6)
    N1 0.0214(8) 0.0266(9) 0.0290(9) 0.0017(7) 0.0047(7) -0.0027(8)
    Zr1 0.01732(10) 0.01876(10) 0.02010(10) 0.00190(7) 0.00397(7) 0.00094(8)
_geom_special_details
;
All e.s.d.'s (except the e.s.d. in the dihedral angle between two l.s. planes)
are estimated using the full covariance matrix. The cell e.s.d.'s are taken
into account individually in the estimation of e.s.d.'s in distances, angles
and torsion angles; correlations between e.s.d.'s in cell parameters are only
used when they are defined by crystal symmetry. An approximate (isotropic)
treatment of cell e.s.d.'s is used for estimating e.s.d.'s involving l.s.
planes.
;
loop_
    _geom_bond_atom_site_label_1
    _geom_bond_atom_site_label_2
    _geom_bond_site_symmetry_2
    _geom_bond_distance
    _geom_bond_publ_flag
    N2 C15 . 1.152(3) ?
    C1 O1 . 1.290(3) ?
    C1 N1 . 1.294(3) ?
    C1 C2 . 1.536(3) ?
    C1 Zr1 . 2.681(2) ?
    C2 C9 . 1.528(3) ?
    C2 C3 . 1.529(3) ?
    C2 H1 . 1.03(3) ?
    C3 C8 . 1.383(3) ?
    C3 C4 . 1.390(3) ?
    C4 C5 . 1.389(4) ?
    C4 H4 . 0.9500 ?
    C5 C6 . 1.375(3) ?
    C5 H5 . 0.9500 ?
    C6 C7 . 1.377(2) ?
    C6 H6 . 0.9500 ?
    C7 C8 . 1.386(3) ?
    C7 H7 . 0.9500 ?
    C8 H8 . 0.9500 ?
    C9 C14 . 1.383(4) ?
    C9 C10 . 1.395(3) ?
    C10 C11 . 1.383(4) ?
    C10 H10 . 0.9500 ?
    C11 C12 . 1.369(4) ?
    C11 H11 . 0.9500 ?
    C12 C13 . 1.369(4) ?
    C12 H12 . 0.9500 ?
    C13 C14 . 1.386(4) ?
    C13 H13 . 0.9500 ?
    C14 H14 . 0.9500 ?
    C15 Zr1 . 2.300(2) ?
    C16 C17 . 1.407(4) ?
    C16 C20 . 1.416(3) ?
    C16 C21 . 1.513(4) ?
    C16 Zr1 . 2.531(2) ?
    C17 C18 . 1.399(4) ?
    C17 C22 . 1.518(4) ?
    C17 Zr1 . 2.544(2) ?
    C18 C19 . 1.419(4) ?
    C18 C23 . 1.501(4) ?
    C18 Zr1 . 2.536(2) ?
    C19 C20 . 1.403(4) ?
    C19 C24 . 1.497(4) ?
    C19 Zr1 . 2.556(2) ?
    C20 C25 . 1.496(4) ?
    C20 Zr1 . 2.569(2) ?
    C21 H21A . 0.9800 ?
    C21 H21B . 0.9800 ?
    C21 H21C . 0.9800 ?
    C22 H22A . 0.9800 ?
    C22 H22B . 0.9800 ?
    C22 H22C . 0.9800 ?
    C23 H23A . 0.9800 ?
    C23 H23B . 0.9800 ?
    C23 H23C . 0.9800 ?
    C24 H24A . 0.9800 ?
    C24 H24B . 0.9800 ?
    C24 H24C . 0.9800 ?
    C25 H25A . 0.9800 ?
    C25 H25B . 0.9800 ?
    C25 H25C . 0.9800 ?
    C26 C27 . 1.404(3) ?
    C26 C30 . 1.414(3) ?
    C26 C31 . 1.499(3) ?
    C26 Zr1 . 2.533(2) ?
    C27 C28 . 1.419(3) ?
    C27 C32 . 1.502(3) ?
    C27 Zr1 . 2.546(2) ?
    C28 C29 . 1.408(4) ?
    C28 C33 . 1.503(3) ?
    C28 Zr1 . 2.581(2) ?
    C29 C30 . 1.415(3) ?
    C29 C34 . 1.507(3) ?
    C29 Zr1 . 2.585(2) ?
    C30 C35 . 1.503(3) ?
    C30 Zr1 . 2.515(2) ?
    C31 H31A . 0.9800 ?
    C31 H31B . 0.9800 ?
    C31 H31C . 0.9800 ?
    C32 H32A . 0.9800 ?
    C32 H32B . 0.9800 ?
    C32 H32C . 0.9800 ?
    C33 H33A . 0.9800 ?
    C33 H33B . 0.9800 ?
    C33 H33C . 0.9800 ?
    C34 H34A . 0.9800 ?
    C34 H34B . 0.9800 ?
    C34 H34C . 0.9800 ?
    C35 H35A . 0.9800 ?
    C35 H35B . 0.9800 ?
    C35 H35C . 0.9800 ?
    O1 Zr1 . 2.2729(15) ?
    N1 Zr1 . 2.2455(18) ?
    N1 H2 . 0.89(3) ?
loop_
    _geom_angle_atom_site_label_1
    _geom_angle_atom_site_label_2
    _geom_angle_atom_site_label_3
    _geom_angle_site_symmetry_1
    _geom_angle_site_symmetry_3
    _geom_angle
    _geom_angle_publ_flag
    O1 C1 N1 . . 114.36(19) ?
    O1 C1 C2 . . 117.13(19) ?
    N1 C1 C2 . . 128.5(2) ?
    O1 C1 Zr1 . . 57.79(10) ?
    N1 C1 Zr1 . . 56.59(11) ?
    C2 C1 Zr1 . . 174.91(16) ?
    C9 C2 C3 . . 114.79(18) ?
    C9 C2 C1 . . 114.33(18) ?
    C3 C2 C1 . . 109.85(18) ?
    C9 C2 H1 . . 104.9(15) ?
    C3 C2 H1 . . 106.4(15) ?
    C1 C2 H1 . . 105.7(15) ?
    C8 C3 C4 . . 118.6(2) ?
    C8 C3 C2 . . 122.8(2) ?
    C4 C3 C2 . . 118.5(2) ?
    C5 C4 C3 . . 120.7(2) ?
    C5 C4 H4 . . 119.7 ?
    C3 C4 H4 . . 119.7 ?
    C6 C5 C4 . . 120.0(2) ?
    C6 C5 H5 . . 120.0 ?
    C4 C5 H5 . . 120.0 ?
    C5 C6 C7 . . 119.8(2) ?
    C5 C6 H6 . . 120.1 ?
    C7 C6 H6 . . 120.1 ?
    C6 C7 C8 . . 120.4(2) ?
    C6 C7 H7 . . 119.8 ?
    C8 C7 H7 . . 119.8 ?
    C3 C8 C7 . . 120.5(2) ?
    C3 C8 H8 . . 119.7 ?
    C7 C8 H8 . . 119.7 ?
    C14 C9 C10 . . 117.8(2) ?
    C14 C9 C2 . . 125.2(2) ?
    C10 C9 C2 . . 117.0(2) ?
    C11 C10 C9 . . 121.1(3) ?
    C11 C10 H10 . . 119.4 ?
    C9 C10 H10 . . 119.4 ?
    C12 C11 C10 . . 120.2(2) ?
    C12 C11 H11 . . 119.9 ?
    C10 C11 H11 . . 119.9 ?
    C11 C12 C13 . . 119.4(3) ?
    C11 C12 H12 . . 120.3 ?
    C13 C12 H12 . . 120.3 ?
    C12 C13 C14 . . 121.0(3) ?
    C12 C13 H13 . . 119.5 ?
    C14 C13 H13 . . 119.5 ?
    C9 C14 C13 . . 120.5(2) ?
    C9 C14 H14 . . 119.8 ?
    C13 C14 H14 . . 119.8 ?
    N2 C15 Zr1 . . 177.97(19) ?
    C17 C16 C20 . . 108.1(2) ?
    C17 C16 C21 . . 127.5(2) ?
    C20 C16 C21 . . 124.1(2) ?
    C17 C16 Zr1 . . 74.40(13) ?
    C20 C16 Zr1 . . 75.33(12) ?
    C21 C16 Zr1 . . 121.31(17) ?
    C18 C17 C16 . . 107.8(2) ?
    C18 C17 C22 . . 125.3(3) ?
    C16 C17 C22 . . 125.5(3) ?
    C18 C17 Zr1 . . 73.72(13) ?
    C16 C17 Zr1 . . 73.40(12) ?
    C22 C17 Zr1 . . 128.88(17) ?
    C17 C18 C19 . . 108.5(2) ?
    C17 C18 C23 . . 124.3(3) ?
    C19 C18 C23 . . 126.8(3) ?
    C17 C18 Zr1 . . 74.31(14) ?
    C19 C18 Zr1 . . 74.59(13) ?
    C23 C18 Zr1 . . 122.88(19) ?
    C20 C19 C18 . . 107.5(2) ?
    C20 C19 C24 . . 126.2(3) ?
    C18 C19 C24 . . 125.9(3) ?
    C20 C19 Zr1 . . 74.59(13) ?
    C18 C19 Zr1 . . 73.05(14) ?
    C24 C19 Zr1 . . 124.10(17) ?
    C19 C20 C16 . . 108.0(2) ?
    C19 C20 C25 . . 123.6(2) ?
    C16 C20 C25 . . 128.0(3) ?
    C19 C20 Zr1 . . 73.63(13) ?
    C16 C20 Zr1 . . 72.43(12) ?
    C25 C20 Zr1 . . 124.99(16) ?
    C16 C21 H21A . . 109.5 ?
    C16 C21 H21B . . 109.5 ?
    H21A C21 H21B . . 109.5 ?
    C16 C21 H21C . . 109.5 ?
    H21A C21 H21C . . 109.5 ?
    H21B C21 H21C . . 109.5 ?
    C17 C22 H22A . . 109.5 ?
    C17 C22 H22B . . 109.5 ?
    H22A C22 H22B . . 109.5 ?
    C17 C22 H22C . . 109.5 ?
    H22A C22 H22C . . 109.5 ?
    H22B C22 H22C . . 109.5 ?
    C18 C23 H23A . . 109.5 ?
    C18 C23 H23B . . 109.5 ?
    H23A C23 H23B . . 109.5 ?
    C18 C23 H23C . . 109.5 ?
    H23A C23 H23C . . 109.5 ?
    H23B C23 H23C . . 109.5 ?
    C19 C24 H24A . . 109.5 ?
    C19 C24 H24B . . 109.5 ?
    H24A C24 H24B . . 109.5 ?
    C19 C24 H24C . . 109.5 ?
    H24A C24 H24C . . 109.5 ?
    H24B C24 H24C . . 109.5 ?
    C20 C25 H25A . . 109.5 ?
    C20 C25 H25B . . 109.5 ?
    H25A C25 H25B . . 109.5 ?
    C20 C25 H25C . . 109.5 ?
    H25A C25 H25C . . 109.5 ?
    H25B C25 H25C . . 109.5 ?
    C27 C26 C30 . . 108.32(19) ?
    C27 C26 C31 . . 125.7(2) ?
    C30 C26 C31 . . 125.6(2) ?
    C27 C26 Zr1 . . 74.44(13) ?
    C30 C26 Zr1 . . 73.02(12) ?
    C31 C26 Zr1 . . 124.11(15) ?
    C26 C27 C28 . . 107.7(2) ?
    C26 C27 C32 . . 125.4(2) ?
    C28 C27 C32 . . 126.5(2) ?
    C26 C27 Zr1 . . 73.47(12) ?
    C28 C27 Zr1 . . 75.32(13) ?
    C32 C27 Zr1 . . 122.23(16) ?
    C29 C28 C27 . . 108.3(2) ?
    C29 C28 C33 . . 124.1(2) ?
    C27 C28 C33 . . 126.7(3) ?
    C29 C28 Zr1 . . 74.33(13) ?
    C27 C28 Zr1 . . 72.56(12) ?
    C33 C28 Zr1 . . 127.75(16) ?
    C28 C29 C30 . . 107.7(2) ?
    C28 C29 C34 . . 124.1(2) ?
    C30 C29 C34 . . 126.4(2) ?
    C28 C29 Zr1 . . 74.05(12) ?
    C30 C29 Zr1 . . 71.18(12) ?
    C34 C29 Zr1 . . 132.34(17) ?
    C26 C30 C29 . . 107.9(2) ?
    C26 C30 C35 . . 124.1(2) ?
    C29 C30 C35 . . 127.2(2) ?
    C26 C30 Zr1 . . 74.46(12) ?
    C29 C30 Zr1 . . 76.63(12) ?
    C35 C30 Zr1 . . 122.86(16) ?
    C26 C31 H31A . . 109.5 ?
    C26 C31 H31B . . 109.5 ?
    H31A C31 H31B . . 109.5 ?
    C26 C31 H31C . . 109.5 ?
    H31A C31 H31C . . 109.5 ?
    H31B C31 H31C . . 109.5 ?
    C27 C32 H32A . . 109.5 ?
    C27 C32 H32B . . 109.5 ?
    H32A C32 H32B . . 109.5 ?
    C27 C32 H32C . . 109.5 ?
    H32A C32 H32C . . 109.5 ?
    H32B C32 H32C . . 109.5 ?
    C28 C33 H33A . . 109.5 ?
    C28 C33 H33B . . 109.5 ?
    H33A C33 H33B . . 109.5 ?
    C28 C33 H33C . . 109.5 ?
    H33A C33 H33C . . 109.5 ?
    H33B C33 H33C . . 109.5 ?
    C29 C34 H34A . . 109.5 ?
    C29 C34 H34B . . 109.5 ?
    H34A C34 H34B . . 109.5 ?
    C29 C34 H34C . . 109.5 ?
    H34A C34 H34C . . 109.5 ?
    H34B C34 H34C . . 109.5 ?
    C30 C35 H35A . . 109.5 ?
    C30 C35 H35B . . 109.5 ?
    H35A C35 H35B . . 109.5 ?
    C30 C35 H35C . . 109.5 ?
    H35A C35 H35C . . 109.5 ?
    H35B C35 H35C . . 109.5 ?
    C1 O1 Zr1 . . 93.51(12) ?
    C1 N1 Zr1 . . 94.67(14) ?
    C1 N1 H2 . . 122.6(18) ?
    Zr1 N1 H2 . . 142.7(18) ?
    N1 Zr1 O1 . . 57.43(6) ?
    N1 Zr1 C15 . . 76.14(7) ?
    O1 Zr1 C15 . . 133.57(6) ?
    N1 Zr1 C30 . . 118.39(7) ?
    O1 Zr1 C30 . . 81.87(6) ?
    C15 Zr1 C30 . . 124.57(7) ?
    N1 Zr1 C16 . . 127.16(7) ?
    O1 Zr1 C16 . . 126.89(7) ?
    C15 Zr1 C16 . . 80.32(8) ?
    C30 Zr1 C16 . . 113.99(7) ?
    N1 Zr1 C26 . . 88.41(7) ?
    O1 Zr1 C26 . . 72.94(6) ?
    C15 Zr1 C26 . . 107.97(7) ?
    C30 Zr1 C26 . . 32.52(7) ?
    C16 Zr1 C26 . . 144.15(7) ?
    N1 Zr1 C18 . . 107.68(9) ?
    O1 Zr1 C18 . . 74.38(7) ?
    C15 Zr1 C18 . . 125.16(8) ?
    C30 Zr1 C18 . . 102.10(9) ?
    C16 Zr1 C18 . . 53.18(8) ?
    C26 Zr1 C18 . . 126.59(8) ?
    N1 Zr1 C17 . . 137.22(8) ?
    O1 Zr1 C17 . . 102.76(7) ?
    C15 Zr1 C17 . . 112.35(8) ?
    C30 Zr1 C17 . . 91.95(8) ?
    C16 Zr1 C17 . . 32.20(8) ?
    C26 Zr1 C17 . . 124.23(7) ?
    C18 Zr1 C17 . . 31.98(9) ?
    N1 Zr1 C27 . . 86.83(7) ?
    O1 Zr1 C27 . . 98.99(7) ?
    C15 Zr1 C27 . . 76.51(8) ?
    C30 Zr1 C27 . . 53.65(7) ?
    C16 Zr1 C27 . . 132.01(8) ?
    C26 Zr1 C27 . . 32.08(7) ?
    C18 Zr1 C27 . . 155.74(9) ?
    C17 Zr1 C27 . . 135.74(8) ?
    N1 Zr1 C19 . . 84.38(7) ?
    O1 Zr1 C19 . . 78.67(7) ?
    C15 Zr1 C19 . . 98.49(9) ?
    C30 Zr1 C19 . . 133.98(8) ?
    C16 Zr1 C19 . . 53.28(7) ?
    C26 Zr1 C19 . . 150.00(8) ?
    C18 Zr1 C19 . . 32.36(9) ?
    C17 Zr1 C19 . . 53.30(8) ?
    C27 Zr1 C19 . . 170.73(8) ?
    N1 Zr1 C20 . . 95.14(7) ?
    O1 Zr1 C20 . . 109.66(7) ?
    C15 Zr1 C20 . . 72.23(7) ?
    C30 Zr1 C20 . . 144.43(7) ?
    C16 Zr1 C20 . . 32.24(7) ?
    C26 Zr1 C20 . . 176.37(7) ?
    C18 Zr1 C20 . . 52.96(8) ?
    C17 Zr1 C20 . . 53.11(7) ?
    C27 Zr1 C20 . . 147.17(8) ?
    C19 Zr1 C20 . . 31.78(8) ?
    N1 Zr1 C28 . . 115.49(8) ?
    O1 Zr1 C28 . . 125.85(7) ?
    C15 Zr1 C28 . . 71.97(7) ?
    C30 Zr1 C28 . . 53.14(7) ?
    C16 Zr1 C28 . . 100.58(8) ?
    C26 Zr1 C28 . . 52.91(7) ?
    C18 Zr1 C28 . . 136.57(9) ?
    C17 Zr1 C28 . . 106.73(8) ?
    C27 Zr1 C28 . . 32.12(8) ?
    C19 Zr1 C28 . . 153.78(8) ?
    C20 Zr1 C28 . . 124.41(8) ?
loop_
    _geom_hbond_atom_site_label_D
    _geom_hbond_atom_site_label_H
    _geom_hbond_atom_site_label_A
    _geom_hbond_site_symmetry_A
    _geom_hbond_distance_DH
    _geom_hbond_distance_HA
    _geom_hbond_distance_DA
    _geom_hbond_angle_DHA
    N1 H2 N2 3_655 0.89(3) 2.14(3) 3.014(3) 168(3)
data_global
_journal_date_recd_electronic     2014-01-15
_journal_date_accepted     2014-01-16
_journal_name_full     'Acta Crystallographica, Section E'
_journal_year     2014
_journal_volume     70
_journal_issue      2
_journal_page_first     m57
_journal_page_last     m57
_journal_paper_category     QM
_journal_paper_doi     10.1107/S1600536814001160
_journal_coeditor_code     BT6957
_publ_contact_author_name     'Lisanne Becker'
_publ_contact_author_address
;
Leibniz-Institut f\"ur Katalyse e.V. an der Universit\"at Rostock
Albert-Einstein-Strasse 29A
18059 Rostock
Germany
;
_publ_contact_author_email     'lisanne.becker@catalysis.de'
_publ_contact_author_fax     '+49(0)381128151137'
_publ_contact_author_phone     '+49(0)3811281137'
_publ_section_title
;\
(Cyanido-\k<i>C</i>)(2,2-diphenylacetamido-\k^2^<i>N</i>,<i>O</i>)bis(\h^5^-\
pentamethylcyclopentadienyl)zirconium(IV)
;
loop_
    _publ_author_name
    _publ_author_address
    'Becker, Lisanne'
;
Leibniz-Institut f\"ur Katalyse e. V. an der Universit\"at Rostock
Albert-Einstein-Strasse 29A
18059 Rostock
Germany
;
    'Spannenberg, Anke'
;
Leibniz-Institut f\"ur Katalyse e. V. an der Universit\"at Rostock
Albert-Einstein-Strasse 29A
18059 Rostock
Germany
;
    'Arndt, Perdita'
;
Leibniz-Institut f\"ur Katalyse e. V. an der Universit\"at Rostock
Albert-Einstein-Strasse 29A
18059 Rostock
Germany
;
    'Rosenthal, Uwe'
;
Leibniz-Institut f\"ur Katalyse e. V. an der Universit\"at Rostock
Albert-Einstein-Strasse 29A
18059 Rostock
Germany
;
_iucr_refine_instructions_details
;
TITL AX0281_multiscan_m in P2(1)/n
CELL 0.71073 11.8961 12.0640 21.2489 90.000 97.036 90.000
ZERR 4.00 0.0003 0.0003 0.0005 0.000 0.001 0.000
LATT 1
SYMM -x+1/2, y+1/2, -z+1/2
SFAC C  H  N  Zr O
UNIT 140 168 8 4 4
OMIT  -4.00  54.00
L.S. 14
ACTA
BOND $H
SADI 0.002 C5 C6 C6 C7
FMAP 2
PLAN -10
HTAB
CONF
SIZE 0.104 0.129 0.262
TEMP -123.150
WGHT    0.037600    3.239100
FVAR       0.09215
N2    3    0.342934   -0.015611   -0.006890    11.00000    0.03423    0.03111 =
         0.03288   -0.00776    0.00281    0.00018
C1    1    0.576414    0.231330    0.135379    11.00000    0.02411    0.02359 =
         0.02596    0.00457   -0.00095    0.00148
C2    1    0.698729    0.272951    0.150497    11.00000    0.02249    0.02827 =
         0.03429   -0.00529   -0.00061   -0.00061
C3    1    0.773377    0.180911    0.182599    11.00000    0.01705    0.03324 =
         0.02823    0.00124    0.00169   -0.00256
C4    1    0.813532    0.192061    0.246512    11.00000    0.03379    0.04808 =
         0.03185   -0.00596    0.00319   -0.00227
AFIX  43
H4    2    0.798622    0.258205    0.268291    11.00000   -1.20000
AFIX   0
C5    1    0.875262    0.107442    0.278871    11.00000    0.03502    0.06777 =
         0.02785    0.00941   -0.00136    0.00327
AFIX  43
H5    2    0.902628    0.116002    0.322509    11.00000   -1.20000
AFIX   0
C6    1    0.896719    0.011292    0.247689    11.00000    0.02570    0.05126 =
         0.03847    0.02000    0.00308    0.00285
AFIX  43
H6    2    0.937604   -0.047261    0.269926    11.00000   -1.20000
AFIX   0
C7    1    0.858771    0.000135    0.184141    11.00000    0.02584    0.03679 =
         0.04470    0.00249    0.00088    0.00199
AFIX  43
H7    2    0.874327   -0.065959    0.162493    11.00000   -1.20000
AFIX   0
C8    1    0.798015    0.084751    0.151570    11.00000    0.02663    0.03849 =
         0.03155   -0.00248   -0.00238    0.00080
AFIX  43
H8    2    0.773099    0.076653    0.107600    11.00000   -1.20000
AFIX   0
C9    1    0.745902    0.329208    0.094904    11.00000    0.01546    0.02781 =
         0.04148    0.00546   -0.00278    0.00168
C10   1    0.788785    0.436217    0.105023    11.00000    0.02749    0.02810 =
         0.06159   -0.00264   -0.00036    0.00276
AFIX  43
H10   2    0.785923    0.470776    0.144968    11.00000   -1.20000
AFIX   0
C11   1    0.835403    0.492874    0.057895    11.00000    0.03448    0.02286 =
         0.08996    0.01335   -0.00332   -0.00032
AFIX  43
H11   2    0.864931    0.565384    0.065827    11.00000   -1.20000
AFIX   0
C12   1    0.839085    0.444705   -0.000139    11.00000    0.03185    0.04972 =
         0.05904    0.03216   -0.00379   -0.00386
AFIX  43
H12   2    0.871032    0.483488   -0.032574    11.00000   -1.20000
AFIX   0
C13   1    0.796336    0.340163   -0.011043    11.00000    0.04121    0.05709 =
         0.03848    0.01034   -0.00199   -0.01039
AFIX  43
H13   2    0.798241    0.306906   -0.051424    11.00000   -1.20000
AFIX   0
C14   1    0.750327    0.282120    0.035936    11.00000    0.03567    0.03494 =
         0.04102    0.00258   -0.00051   -0.01088
AFIX  43
H14   2    0.721611    0.209429    0.027564    11.00000   -1.20000
AFIX   0
C15   1    0.346279    0.045607    0.034892    11.00000    0.02176    0.02407 =
         0.02962    0.00224    0.00381    0.00122
C16   1    0.243863    0.020694    0.162517    11.00000    0.02597    0.02805 =
         0.03779    0.01118    0.00861   -0.00218
C17   1    0.247423    0.109292    0.205802    11.00000    0.04627    0.03103 =
         0.03739    0.00929    0.02507    0.00438
C18   1    0.359839    0.122353    0.233011    11.00000    0.07281    0.03691 =
         0.02130    0.00305    0.01122   -0.01694
C19   1    0.426816    0.039954    0.207800    11.00000    0.02835    0.04677 =
         0.03376    0.02366   -0.00159   -0.00540
C20   1    0.354501   -0.023786    0.164948    11.00000    0.03428    0.02442 =
         0.03158    0.01095    0.01290    0.00443
C21   1    0.140313   -0.029153    0.124474    11.00000    0.03711    0.04758 =
         0.06922    0.01798   -0.00236   -0.01625
AFIX 137
H21A  2    0.159569   -0.053337    0.083085    11.00000   -1.50000
H21B  2    0.079985    0.026536    0.118376    11.00000   -1.50000
H21C  2    0.114304   -0.092947    0.147315    11.00000   -1.50000
AFIX   0
C22   1    0.145267    0.163239    0.229462    11.00000    0.08418    0.04788 =
         0.07161    0.02132    0.05566    0.02410
AFIX 137
H22A  2    0.134921    0.132863    0.271139    11.00000   -1.50000
H22B  2    0.077580    0.148225    0.199524    11.00000   -1.50000
H22C  2    0.157330    0.243468    0.233004    11.00000   -1.50000
AFIX   0
C23   1    0.397532    0.202015    0.285658    11.00000    0.13814    0.07320 =
         0.02821   -0.00377    0.00971   -0.05047
AFIX 137
H23A  2    0.357106    0.272411    0.277868    11.00000   -1.50000
H23B  2    0.479202    0.214833    0.287393    11.00000   -1.50000
H23C  2    0.380897    0.170810    0.326083    11.00000   -1.50000
AFIX   0
C24   1    0.548967    0.016290    0.229500    11.00000    0.03413    0.09902 =
         0.08738    0.06916   -0.01542   -0.01001
AFIX 137
H24A  2    0.554630   -0.038458    0.263815    11.00000   -1.50000
H24B  2    0.587035    0.084861    0.244919    11.00000   -1.50000
H24C  2    0.585193   -0.013022    0.193972    11.00000   -1.50000
AFIX   0
C25   1    0.390609   -0.127446    0.134364    11.00000    0.09326    0.03125 =
         0.05279    0.01599    0.03340    0.02311
AFIX 137
H25A  2    0.456958   -0.111747    0.112673    11.00000   -1.50000
H25B  2    0.328556   -0.154242    0.103522    11.00000   -1.50000
H25C  2    0.409961   -0.184236    0.166866    11.00000   -1.50000
AFIX   0
C26   1    0.347666    0.364186    0.069284    11.00000    0.02323    0.02284 =
         0.02935    0.00760   -0.00033    0.00404
C27   1    0.317322    0.291847    0.018286    11.00000    0.03477    0.02789 =
         0.02299    0.00698    0.00239    0.01092
C28   1    0.211177    0.244090    0.026675    11.00000    0.03235    0.02361 =
         0.03641    0.00091   -0.01213    0.00612
C29   1    0.177143    0.286343    0.083139    11.00000    0.02157    0.02466 =
         0.04504    0.00877    0.00402    0.00830
C30   1    0.263526    0.358211    0.110717    11.00000    0.03117    0.02077 =
         0.02949    0.00420    0.00357    0.00829
C31   1    0.444845    0.444100    0.074805    11.00000    0.03683    0.03258 =
         0.05612    0.01826   -0.00319   -0.00632
AFIX 137
H31A  2    0.509550    0.409885    0.057861    11.00000   -1.50000
H31B  2    0.466189    0.463256    0.119490    11.00000   -1.50000
H31C  2    0.422335    0.511410    0.050673    11.00000   -1.50000
AFIX   0
C32   1    0.380317    0.278255   -0.038335    11.00000    0.07316    0.04994 =
         0.03174    0.01345    0.02207    0.02361
AFIX 137
H32A  2    0.361058    0.339450   -0.068036    11.00000   -1.50000
H32B  2    0.358987    0.207722   -0.059369    11.00000   -1.50000
H32C  2    0.461999    0.278726   -0.024535    11.00000   -1.50000
AFIX   0
C33   1    0.135990    0.177435   -0.021197    11.00000    0.05869    0.03833 =
         0.06344   -0.00803   -0.03359    0.00604
AFIX 137
H33A  2    0.097776    0.119558    0.000606    11.00000   -1.50000
H33B  2    0.181885    0.143072   -0.051158    11.00000   -1.50000
H33C  2    0.079281    0.226207   -0.044255    11.00000   -1.50000
AFIX   0
C34   1    0.058200    0.278576    0.100294    11.00000    0.02437    0.05306 =
         0.09391    0.02889    0.01377    0.01211
AFIX 137
H34A  2    0.006917    0.320937    0.069635    11.00000   -1.50000
H34B  2    0.055910    0.308974    0.142887    11.00000   -1.50000
H34C  2    0.034409    0.200765    0.099518    11.00000   -1.50000
AFIX   0
C35   1    0.260251    0.431638    0.167598    11.00000    0.07310    0.02871 =
         0.03983   -0.00385    0.01237    0.01300
AFIX 137
H35A  2    0.330384    0.422410    0.196514    11.00000   -1.50000
H35B  2    0.195377    0.411253    0.189490    11.00000   -1.50000
H35C  2    0.252857    0.509131    0.153882    11.00000   -1.50000
AFIX   0
O1    5    0.502556    0.270684    0.169069    11.00000    0.02382    0.02966 =
         0.02661   -0.00163    0.00303    0.00043
N1    3    0.536506    0.159169    0.093449    11.00000    0.02137    0.02662 =
         0.02899   -0.00273    0.00472    0.00170
ZR1   4    0.357855    0.171301    0.116794    11.00000    0.01732    0.01876 =
         0.02010    0.00094    0.00397    0.00190
H1    2    0.696044    0.334389    0.183728    11.00000    0.03587
H2    2    0.579780    0.124863    0.068032    11.00000    0.04035
HKLF 4 1 1 0 0 0 1 0 0 0 1
REM  AX0281_multiscan_m in P2(1)/n
REM R1 =  0.0330 for   5575 Fo > 4sig(Fo)  and  0.0436 for all   6612 data
REM    370 parameters refined using      1 restraints
END
WGHT      0.0375      3.2388
REM Highest difference peak  1.112,  deepest hole -0.459,  1-sigma level  0.063
Q1    1   0.3345  0.1229  0.0859  11.00000  0.05    1.11
Q2    1   0.2101  0.1920  0.2586  11.00000  0.05    0.76
Q3    1   0.4788  0.1798  0.2852  11.00000  0.05    0.63
Q4    1   0.1242  0.0149  0.1546  11.00000  0.05    0.49
Q5    1   0.3379  0.2235  0.0866  11.00000  0.05    0.47
Q6    1   0.5013  0.2052  0.1372  11.00000  0.05    0.39
Q7    1   0.2945  0.1649  0.1298  11.00000  0.05    0.39
Q8    1   0.2376  0.0613  0.1856  11.00000  0.05    0.38
Q9    1   0.2897  0.3841  0.0840  11.00000  0.05    0.35
Q10   1   0.2141  0.3354  0.0969  11.00000  0.05    0.34
;
