# Supplementary material for: (Cyanido-κC)(2,2-di­phenyl­acetamido-κ2 N,O)bis­(η5-penta­methyl­cyclo­penta­dien­yl)zirconium(IV)
Source: Acta Crystallogr Sect E Struct Rep Online. 2014 Jan 22;70(Pt 2):m57. doi: 10.1107/S1600536814001160 (PMC3998262; doi:10.1107/S1600536814001160)
Supplement: Supplementary file 2 [file e-70-00m57-Isup2.hkl]

# 
# h,k,l, Fc-squared, Fo-squared, sigma(Fo-squared) and status flag 
# 
data_I
_shelx_title ' AX0281_multiscan_m in P2(1)/n' 
_shelx_refln_list_code          4 
_shelx_F_calc_maximum      329.59 
_exptl_crystal_F_000      1256.00 
_reflns_d_resolution_high  0.7828 
 
loop_ 
 _symmetry_equiv_pos_as_xyz 
 'x, y, z' 
 '-x+1/2, y+1/2, -z+1/2' 
 '-x, -y, -z' 
 'x-1/2, -y-1/2, z-1/2' 
 
_cell_length_a    11.8961 
_cell_length_b    12.0640 
_cell_length_c    21.2489 
_cell_angle_alpha  90.000 
_cell_angle_beta   97.036 
_cell_angle_gamma  90.000 
 
_shelx_F_squared_multiplier     1.000 
 
loop_ 
 _refln_index_h 
 _refln_index_k 
 _refln_index_l 
 _refln_F_squared_calc 
 _refln_F_squared_meas 
 _refln_F_squared_sigma 
 _refln_observed_status 
   2   0   0    48301.24    54368.05    370.79 o 
   4   0   0    22968.93    21561.41    154.45 o 
   6   0   0     5222.24     5160.41     48.91 o 
   8   0   0     4348.11     4204.85     52.35 o 
  10   0   0     8749.95     8550.89     81.58 o 
  12   0   0       19.30       41.48     16.21 o 
  14   0   0     2221.47     2550.92     55.64 o 
   1   1   0     4791.62     5600.69     31.44 o 
   2   1   0    17254.28    18529.13     89.85 o 
   3   1   0     2824.52     3017.16     18.83 o 
   4   1   0    11789.10    11759.45     58.38 o 
   5   1   0        0.07        0.06      5.92 o 
   6   1   0     7756.78     7494.19     42.58 o 
   7   1   0     2066.76     2086.35     21.10 o 
   8   1   0     1680.49     1709.54     21.08 o 
   9   1   0     2050.48     2061.01     31.55 o 
  10   1   0     1132.00     1048.40     18.96 o 
  11   1   0      287.15      274.21     13.02 o 
  12   1   0     2011.86     1943.82     26.89 o 
  13   1   0      332.86      288.63     15.33 o 
  14   1   0        2.36       12.28     12.79 o 
  15   1   0       56.70       36.25     21.71 o 
   0   2   0     6931.78     7283.19     73.72 o 
   1   2   0     4640.85     4552.46     30.60 o 
   2   2   0      253.10      389.19      6.54 o 
   3   2   0        5.54        8.77      4.65 o 
   4   2   0      703.34     1125.38     13.70 o 
   5   2   0     8788.44     8340.15     47.30 o 
   6   2   0      782.57      885.56     13.13 o 
   7   2   0      491.27      409.87     10.69 o 
   8   2   0      258.28      234.94     10.02 o 
   9   2   0     3390.87     3495.28     30.55 o 
  10   2   0       77.97       60.17     10.18 o 
  11   2   0      701.69      660.31     16.92 o 
  12   2   0       68.53       71.50     11.90 o 
  13   2   0      678.36      747.43     20.71 o 
  14   2   0      209.55      219.74     15.84 o 
   1   3   0     3275.03     3339.36     24.24 o 
   2   3   0     6214.59     6853.12     41.25 o 
   3   3   0      147.24       83.59      6.44 o 
   4   3   0      816.61      795.57     12.74 o 
   5   3   0     4549.71     4738.70     32.73 o 
   6   3   0     1879.87     1944.44     19.85 o 
   7   3   0     3335.66     3450.86     27.38 o 
   8   3   0       92.15      108.63      9.44 o 
   9   3   0        4.06        3.07      8.91 o 
  10   3   0       63.05       77.55     10.52 o 
  11   3   0     2143.96     2050.36     26.51 o 
  12   3   0      104.15       96.17     12.37 o 
  13   3   0       28.09       26.22     12.16 o 
  14   3   0        2.28       23.95     13.48 o 
   0   4   0     4336.79     4624.22     48.26 o 
   1   4   0     7189.20     6587.15     43.69 o 
   2   4   0      771.67      669.28     12.41 o 
   3   4   0     1583.90     1472.76     14.87 o 
   4   4   0      389.92      321.07      9.55 o 
   5   4   0     7731.60     7527.32     46.90 o 
   6   4   0       12.60       -8.45      6.79 o 
   7   4   0      671.08      750.51     14.46 o 
   8   4   0     1286.84     1240.95     17.84 o 
   9   4   0     5212.99     5108.75     39.16 o 
  10   4   0      400.20      439.61     15.20 o 
  11   4   0       89.35       57.11     11.50 o 
  12   4   0      270.21      234.99     14.08 o 
  13   4   0     1453.30     1638.75     27.51 o 
  14   4   0       35.25       39.41     13.55 o 
   1   5   0     2595.38     2456.30     22.53 o 
   2   5   0     2135.60     2085.14     21.03 o 
   3   5   0     2088.89     1822.48     18.08 o 
   4   5   0     2494.64     2636.22     23.57 o 
   5   5   0      420.44      399.68     15.39 o 
   6   5   0     1199.74     1257.69     16.73 o 
   7   5   0     1336.84     1369.84     20.26 o 
   8   5   0      667.12      729.73     15.23 o 
   9   5   0     1405.20     1324.54     20.69 o 
  10   5   0      296.78      301.21     13.44 o 
  11   5   0     1008.11     1069.49     22.04 o 
  12   5   0     1263.93     1221.85     24.02 o 
  13   5   0      233.27      232.72     15.27 o 
  14   5   0        0.45      -18.77     14.98 o 
   0   6   0    18459.90    18706.99    170.04 o 
   1   6   0      290.06      287.90     10.26 o 
   2   6   0     1044.61     1021.33     15.86 o 
   3   6   0       22.95       24.93      6.91 o 
   4   6   0    12114.46    11537.08     70.98 o 
   5   6   0       50.67       22.46      7.83 o 
   6   6   0     2787.35     2858.02     28.73 o 
   7   6   0      361.00      394.12     13.17 o 
   8   6   0     3051.33     2895.75     29.56 o 
   9   6   0      333.97      328.24     13.55 o 
  10   6   0     5659.52     5373.69     45.76 o 
  11   6   0        0.86       36.84     11.92 o 
  12   6   0       26.27       69.95     13.27 o 
  13   6   0        9.63       -2.68     13.11 o 
   1   7   0     1112.99     1084.61     15.81 o 
   2   7   0     8585.52     8305.97     58.38 o 
   3   7   0      195.65      183.26      8.62 o 
   4   7   0     1079.17     1014.98     17.46 o 
   5   7   0      854.61      885.67     19.24 o 
   6   7   0      645.04      690.29     16.40 o 
   7   7   0      444.65      441.83     15.02 o 
   8   7   0      404.51      473.49     15.66 o 
   9   7   0       15.12       11.74     11.09 o 
  10   7   0       52.36       66.33     11.84 o 
  11   7   0       32.54       35.44     12.17 o 
  12   7   0     1275.42     1279.30     27.21 o 
  13   7   0       34.27       45.24     14.39 o 
   0   8   0     1479.05     1252.20     28.22 o 
   1   8   0     3489.46     3495.07     38.97 o 
   2   8   0      510.23      494.73     14.01 o 
   3   8   0      781.84      763.97     17.17 o 
   4   8   0      492.39      456.97     12.86 o 
   5   8   0     2768.45     2627.14     26.29 o 
   6   8   0      441.09      442.71     13.98 o 
   7   8   0       11.76       11.42      9.76 o 
   8   8   0       22.10       45.12     10.72 o 
   9   8   0      210.03      204.01     14.00 o 
  10   8   0      563.19      546.25     18.25 o 
  11   8   0      406.51      423.04     18.48 o 
  12   8   0       81.96      102.65     15.18 o 
   1   9   0     2193.07     2122.18     30.86 o 
   2   9   0      725.20      653.96     24.90 o 
   3   9   0     2926.36     2818.08     38.69 o 
   4   9   0      126.38      116.34     10.25 o 
   5   9   0       10.34        6.59      9.02 o 
   6   9   0       30.02       37.83      9.97 o 
   7   9   0     3293.28     3239.29     34.78 o 
   8   9   0        1.85      -21.42     10.71 o 
   9   9   0       69.31       88.41     12.86 o 
  10   9   0      130.41      122.61     13.80 o 
  11   9   0      814.53      788.04     22.97 o 
  12   9   0        1.09       -8.43     13.92 o 
   0  10   0      376.54      380.25     26.19 o 
   1  10   0     3148.21     2876.34     36.83 o 
   2  10   0       20.46       45.32     12.34 o 
   3  10   0     3411.89     3064.85     44.59 o 
   4  10   0        4.77        0.13     10.73 o 
   5  10   0     6250.01     5809.56     52.82 o 
   6  10   0       43.35        8.70     11.92 o 
   7  10   0        1.87      -11.62     11.89 o 
   8  10   0        6.41       13.51     13.94 o 
   9  10   0     1772.26     1803.69     42.28 o 
  10  10   0      234.30      275.42     19.38 o 
  11  10   0      369.53      384.22     22.97 o 
   1  11   0      397.84      346.97     19.36 o 
   2  11   0      835.67      809.99     24.33 o 
   3  11   0      446.15      388.55     18.67 o 
   4  11   0      544.41      515.38     17.52 o 
   5  11   0        5.76       -2.06     11.96 o 
   6  11   0      198.39      216.56     15.15 o 
   7  11   0     1392.96     1436.59     28.48 o 
   8  11   0      374.11      351.22     18.11 o 
   9  11   0        0.85        9.33     13.98 o 
  10  11   0       40.81       41.39     15.15 o 
   0  12   0     1776.87     1789.25     51.81 o 
   1  12   0      147.98      149.61     17.25 o 
   2  12   0      205.08      161.91     15.94 o 
   3  12   0      125.90      125.46     13.33 o 
   4  12   0      630.97      629.65     20.53 o 
   5  12   0       34.49       16.09     12.76 o 
   6  12   0      445.40      391.10     18.26 o 
   7  12   0       98.58       98.80     14.66 o 
   8  12   0      750.65      768.31     23.93 o 
   9  12   0      417.70      437.66     22.94 o 
   1  13   0        0.23       22.58     16.03 o 
   2  13   0      675.40      652.46     25.01 o 
   3  13   0        4.23       -2.84     12.80 o 
   4  13   0       56.69       46.05     13.78 o 
   5  13   0        1.14       10.20     12.96 o 
   6  13   0     1061.16     1036.46     26.60 o 
   7  13   0        4.18        3.73     14.81 o 
   8  13   0      318.75      288.21     20.50 o 
   0  14   0      395.06      416.83     45.72 o 
   1  14   0      460.97      406.38     22.89 o 
   2  14   0        3.88       -4.51     15.60 o 
   3  14   0       34.39       15.73     14.41 o 
   4  14   0      729.26      686.20     23.16 o 
   5  14   0      204.10      171.70     16.49 o 
   6  14   0       91.62       97.35     18.28 o 
   1  15   0      464.92      482.29     24.26 o 
   2  15   0      486.49      512.15     35.58 o 
   3  15   0      543.26      505.23     29.67 o 
 -15   0   1       21.13       24.90     24.80 o 
 -13   0   1     2102.96     2348.54     51.10 o 
 -11   0   1      102.72       93.04     16.40 o 
  -9   0   1     8294.85     8245.21     82.01 o 
  -7   0   1    12148.05    11678.81     86.60 o 
  -5   0   1     1183.18     1116.90     17.84 o 
  -3   0   1     5599.50     5997.08     46.48 o 
  -1   0   1      485.29      589.66      9.11 o 
   1   0   1    53682.83    56439.43    522.27 o 
   3   0   1      825.12      738.34     13.90 o 
   5   0   1    16715.06    15935.49    134.29 o 
   7   0   1     4044.78     4008.40     48.08 o 
   9   0   1     2258.29     2246.32     39.05 o 
  11   0   1     6798.29     6108.10     67.25 o 
  13   0   1       22.88       32.93     20.58 o 
  15   0   1      928.99      907.00     43.44 o 
 -15   1   1     1008.82     1056.47     35.81 o 
 -14   1   1      483.76      539.19     19.39 o 
 -13   1   1       31.28       49.52     12.40 o 
 -12   1   1        2.02       -6.98     11.31 o 
 -11   1   1     1952.98     1898.33     26.15 o 
 -10   1   1     1261.99     1259.89     20.49 o 
  -9   1   1     1629.05     1540.80     20.04 o 
  -8   1   1      603.22      537.42     14.09 o 
  -7   1   1     5304.00     5768.00     38.05 o 
  -6   1   1     8139.60     8334.11     50.01 o 
  -5   1   1    16018.41    16087.03     85.31 o 
  -4   1   1     3232.38     3032.88     21.39 o 
  -3   1   1     5238.48     6030.04     35.25 o 
  -2   1   1     7888.98     8803.74     47.33 o 
  -1   1   1    29788.41    31958.14    175.50 o 
   0   1   1     2179.75     2724.10     44.06 o 
   1   1   1       39.89       54.88      2.96 o 
   2   1   1    14783.84    15704.58     82.61 o 
   3   1   1     7331.49     7207.77     40.53 o 
   4   1   1    11936.83    12400.16     67.38 o 
   5   1   1     9336.23     9180.05     53.47 o 
   6   1   1     1015.65     1079.31     14.54 o 
   7   1   1     2678.59     2408.87     21.79 o 
   8   1   1     1432.35     1506.59     19.62 o 
   9   1   1     2438.26     2404.77     28.69 o 
  10   1   1      380.98      379.85     13.41 o 
  11   1   1       24.07       14.33     10.59 o 
  12   1   1      316.84      271.25     13.70 o 
  13   1   1     2520.27     2446.04     31.10 o 
  14   1   1      257.11      287.19     16.36 o 
 -15   2   1       18.73       43.63     20.64 o 
 -14   2   1      335.05      379.99     17.82 o 
 -13   2   1      630.28      703.71     20.48 o 
 -12   2   1     1748.13     1761.57     25.41 o 
 -11   2   1      228.80      250.47     12.92 o 
 -10   2   1      358.78      428.93     13.85 o 
  -9   2   1       99.49      122.13      9.91 o 
  -8   2   1     3136.63     3180.06     27.95 o 
  -7   2   1     1368.93     1221.61     16.11 o 
  -6   2   1      630.41      551.65     11.17 o 
  -5   2   1     4238.39     4015.79     27.40 o 
  -4   2   1    11779.34    11559.18     60.81 o 
  -3   2   1    18242.57    18298.51     93.21 o 
  -2   2   1      779.86      787.63      8.93 o 
  -1   2   1      959.32      917.58     10.26 o 
   0   2   1    17149.79    18348.50    121.25 o 
   1   2   1     1920.04     1747.56     15.43 o 
   2   2   1        9.64       45.41      6.86 o 
   3   2   1      447.88      383.21      7.67 o 
   4   2   1     3258.32     3234.73     24.34 o 
   5   2   1     4501.03     4336.03     31.85 o 
   6   2   1     5815.38     5703.45     37.29 o 
   7   2   1     2854.75     3141.53     26.08 o 
   8   2   1        1.59        7.36      7.62 o 
   9   2   1      830.38      861.04     16.28 o 
  10   2   1     1449.87     1394.56     20.86 o 
  11   2   1       51.95       59.44     10.81 o 
  12   2   1      119.24       97.59     12.20 o 
  13   2   1       83.44       78.59     13.19 o 
  14   2   1      507.19      528.11     19.59 o 
 -14   3   1     1156.97     1136.25     25.72 o 
 -13   3   1       96.21       93.10     13.18 o 
 -12   3   1       33.67       22.86     11.51 o 
 -11   3   1      462.59      448.10     15.67 o 
 -10   3   1     2398.99     2413.57     26.96 o 
  -9   3   1      270.86      253.29     11.55 o 
  -8   3   1        5.60       25.23      7.85 o 
  -7   3   1     1062.25     1104.96     15.06 o 
  -6   3   1     2371.94     2509.90     21.69 o 
  -5   3   1     1014.08     1061.85     14.49 o 
  -4   3   1      551.00      599.18     11.11 o 
  -3   3   1      105.48      101.32      5.45 o 
  -2   3   1     2433.30     2607.26     17.69 o 
  -1   3   1     3208.29     3241.20     23.97 o 
   0   3   1      204.13      181.10      6.77 o 
   1   3   1      395.33      474.13      8.43 o 
   2   3   1    21709.56    23115.97    126.10 o 
   3   3   1      301.11      247.07      8.46 o 
   4   3   1    14481.99    14049.70     83.56 o 
   5   3   1     2443.52     2469.35     21.94 o 
   6   3   1      152.28      178.39      8.70 o 
   7   3   1      317.88      322.00     10.56 o 
   8   3   1     2345.67     2213.22     23.88 o 
   9   3   1     1245.21     1234.51     19.14 o 
  10   3   1       41.37       37.54     10.04 o 
  11   3   1       32.90       51.55     10.95 o 
  12   3   1     2714.01     2500.90     30.39 o 
  13   3   1       46.02       49.04     12.54 o 
  14   3   1      420.55      387.26     18.14 o 
 -14   4   1      730.73      749.83     21.92 o 
 -13   4   1      189.91      187.62     14.51 o 
 -12   4   1     2851.36     3008.36     33.53 o 
 -11   4   1      373.77      313.63     14.68 o 
 -10   4   1      373.48      350.85     13.95 o 
  -9   4   1      617.52      657.14     15.30 o 
  -8   4   1     3127.97     2984.63     27.22 o 
  -7   4   1      933.71      918.09     14.67 o 
  -6   4   1       59.88       79.54      7.84 o 
  -5   4   1      459.91      516.63     11.08 o 
  -4   4   1     9551.61     8823.30     50.33 o 
  -3   4   1     3568.75     3486.52     24.97 o 
  -2   4   1      574.81      518.43     11.03 o 
  -1   4   1     1213.02     1101.35     13.40 o 
   0   4   1     7959.97     8079.04     53.83 o 
   1   4   1     7455.00     7752.49     52.21 o 
   2   4   1     4713.48     4485.12     30.62 o 
   3   4   1      117.22      203.04      7.88 o 
   4   4   1     1922.02     1681.11     18.13 o 
   5   4   1     1359.58     1274.53     16.14 o 
   6   4   1     4628.87     4717.98     34.93 o 
   7   4   1      274.97      310.94     10.92 o 
   8   4   1       64.75       55.90      8.68 o 
   9   4   1       56.19       77.72      9.96 o 
  10   4   1     2254.81     2181.56     26.02 o 
  11   4   1     1067.33     1066.59     21.11 o 
  12   4   1      369.21      324.13     15.16 o 
  13   4   1       11.20        1.76     12.15 o 
  14   4   1      614.19      627.41     20.54 o 
 -14   5   1      687.00      788.40     28.92 o 
 -13   5   1       90.22      104.21     13.84 o 
 -12   5   1       20.12        3.23     11.86 o 
 -11   5   1     2589.74     2498.57     30.38 o 
 -10   5   1     2350.16     2295.58     27.77 o 
  -9   5   1      895.91      885.66     17.14 o 
  -8   5   1      462.69      437.97     12.46 o 
  -7   5   1      900.63      961.85     17.07 o 
  -6   5   1     2041.91     1881.14     19.52 o 
  -5   5   1     7827.79     7778.85     49.22 o 
  -4   5   1      906.59      738.79     13.27 o 
  -3   5   1     1834.96     1854.38     18.84 o 
  -2   5   1     3210.80     2847.46     25.27 o 
  -1   5   1     2480.71     2490.09     20.94 o 
   0   5   1      753.99      736.59     12.30 o 
   1   5   1     2581.59     2346.16     24.10 o 
   2   5   1     3601.49     3565.83     26.61 o 
   3   5   1     5724.27     5879.08     40.13 o 
   4   5   1     7783.62     7447.50     50.53 o 
   5   5   1     7274.97     7499.13     51.64 o 
   6   5   1        7.11       -0.04      7.36 o 
   7   5   1     1786.87     1731.52     22.10 o 
   8   5   1     2029.69     2056.37     27.02 o 
   9   5   1     2001.59     2065.93     24.51 o 
  10   5   1      654.04      567.47     16.15 o 
  11   5   1      156.54      175.37     13.11 o 
  12   5   1      999.90      969.54     21.67 o 
  13   5   1      574.89      627.03     20.56 o 
  14   5   1      961.66      984.34     33.62 o 
 -13   6   1     1729.18     1752.09     29.97 o 
 -12   6   1       37.94       38.21     12.59 o 
 -11   6   1      915.14      938.87     21.39 o 
 -10   6   1       34.28       36.46     10.79 o 
  -9   6   1     1709.14     1773.98     23.23 o 
  -8   6   1       20.58       39.16      8.99 o 
  -7   6   1     1942.72     1774.20     22.05 o 
  -6   6   1      881.22      921.94     20.27 o 
  -5   6   1     4161.68     4294.81     33.65 o 
  -4   6   1      291.45      188.86      8.53 o 
  -3   6   1     8215.57     8253.79     53.48 o 
  -2   6   1      198.27      169.08      8.65 o 
  -1   6   1       68.32       86.51      7.53 o 
   0   6   1      121.79      119.84      7.72 o 
   1   6   1     7202.03     7341.47     49.56 o 
   2   6   1       53.79       32.03      7.73 o 
   3   6   1     1099.05     1105.52     15.60 o 
   4   6   1      156.25      186.68      8.05 o 
   5   6   1     4442.60     4575.45     38.14 o 
   6   6   1       86.05       96.46      9.26 o 
   7   6   1     1473.09     1476.57     20.36 o 
   8   6   1      135.87      102.05     10.49 o 
   9   6   1      212.11      215.05     13.05 o 
  10   6   1       92.20       72.83     11.88 o 
  11   6   1     2089.82     1957.70     28.25 o 
  12   6   1      150.03      137.12     14.37 o 
  13   6   1       99.81      140.70     15.12 o 
 -13   7   1      156.75      174.69     16.38 o 
 -12   7   1       46.98       36.92     13.28 o 
 -11   7   1     2076.84     2008.01     29.63 o 
 -10   7   1      425.62      393.75     15.58 o 
  -9   7   1      194.34      200.51     13.30 o 
  -8   7   1        5.33      -10.97     10.27 o 
  -7   7   1      741.29      835.75     19.01 o 
  -6   7   1     2194.36     2047.86     24.62 o 
  -5   7   1     5653.22     5604.92     41.70 o 
  -4   7   1      201.43      266.16     10.23 o 
  -3   7   1       95.66      171.86      8.40 o 
  -2   7   1       68.93      100.23      7.77 o 
  -1   7   1     3517.13     3146.55     26.90 o 
   0   7   1     5561.36     5512.37     44.28 o 
   1   7   1      192.91      224.51     10.19 o 
   2   7   1      199.29      179.09      9.59 o 
   3   7   1     6103.89     5815.69     40.16 o 
   4   7   1      250.02      252.29     10.00 o 
   5   7   1      408.97      402.19     13.04 o 
   6   7   1      166.33      134.73     10.07 o 
   7   7   1     1492.34     1502.75     24.10 o 
   8   7   1      144.27      124.86     11.29 o 
   9   7   1     1654.74     1671.44     25.27 o 
  10   7   1       41.40       60.59     11.88 o 
  11   7   1      327.95      335.63     17.94 o 
  12   7   1      255.33      274.04     16.03 o 
  13   7   1      630.56      637.82     21.88 o 
 -12   8   1      464.16      494.72     20.96 o 
 -11   8   1      174.79      213.65     15.87 o 
 -10   8   1       21.55       39.01     12.13 o 
  -9   8   1      581.85      644.15     18.66 o 
  -8   8   1      404.20      417.84     15.87 o 
  -7   8   1      350.13      413.03     18.93 o 
  -6   8   1      346.36      341.44     16.66 o 
  -5   8   1      664.42      626.87     15.97 o 
  -4   8   1      321.42      325.01     12.16 o 
  -3   8   1     4147.98     3835.49     35.31 o 
  -2   8   1     1140.62     1136.98     19.29 o 
  -1   8   1        0.05       -1.39      8.34 o 
   0   8   1     2200.70     2162.70     28.17 o 
   1   8   1      654.09      503.98     18.09 o 
   2   8   1      204.30      229.02     10.67 o 
   3   8   1      700.22      723.17     15.45 o 
   4   8   1       48.72       55.56      8.45 o 
   5   8   1     1757.89     1665.18     22.39 o 
   6   8   1     4006.87     3921.37     34.63 o 
   7   8   1      696.72      689.23     16.74 o 
   8   8   1       11.14       10.13     10.12 o 
   9   8   1       41.31       41.32     11.81 o 
  10   8   1      637.69      701.03     23.82 o 
  11   8   1      861.52      886.07     23.12 o 
  12   8   1      298.53      268.12     17.86 o 
 -12   9   1      393.55      430.94     25.80 o 
 -11   9   1       52.08       52.47     16.00 o 
 -10   9   1      945.99      984.92     25.72 o 
  -9   9   1      109.12      122.74     14.47 o 
  -8   9   1       27.39       22.70     12.37 o 
  -7   9   1      696.79      721.72     22.34 o 
  -6   9   1     4365.04     4014.14     45.69 o 
  -5   9   1     2465.51     2376.93     30.69 o 
  -4   9   1     1300.31     1309.94     23.94 o 
  -3   9   1      422.82      431.28     20.32 o 
  -2   9   1      443.48      478.31     19.33 o 
  -1   9   1       18.46        0.10     10.47 o 
   0   9   1     3554.66     3262.47     41.61 o 
   1   9   1      104.40      119.95     12.96 o 
   2   9   1      271.97      246.93     14.06 o 
   3   9   1     1171.83     1154.12     18.78 o 
   4   9   1     3645.13     3538.46     31.29 o 
   5   9   1       32.81       40.30      9.20 o 
   6   9   1      442.57      445.20     13.81 o 
   7   9   1       94.74       85.94     10.74 o 
   8   9   1     1675.44     1668.48     25.66 o 
   9   9   1       16.25        1.20     11.57 o 
  10   9   1      524.55      515.35     19.21 o 
  11   9   1       26.59       24.32     13.42 o 
  12   9   1     1029.88     1083.93     26.71 o 
 -11  10   1        8.21       -2.95     15.64 o 
 -10  10   1        0.61       16.47     15.05 o 
  -9  10   1      409.70      437.13     21.35 o 
  -8  10   1     1089.34     1004.70     27.21 o 
  -7  10   1      166.74      154.61     17.86 o 
  -6  10   1       62.58       33.97     12.58 o 
  -5  10   1      197.01      223.94     14.37 o 
  -4  10   1     3413.71     3303.91     37.50 o 
  -3  10   1      188.04      212.00     15.51 o 
  -2  10   1     1971.27     1871.28     28.85 o 
  -1  10   1        5.74      -15.37     10.27 o 
   0  10   1     2484.10     2319.79     32.71 o 
   1  10   1     1638.98     1615.20     27.88 o 
   2  10   1     3101.04     3010.93     37.73 o 
   3  10   1       11.43       10.10     11.65 o 
   4  10   1      170.31      179.69     12.88 o 
   5  10   1      637.12      687.66     18.98 o 
   6  10   1     6540.90     6366.22     57.96 o 
   7  10   1      251.57      292.41     15.85 o 
   8  10   1       19.50        0.49     12.08 o 
   9  10   1        9.81       16.10     12.80 o 
  10  10   1      878.47      863.57     25.64 o 
  11  10   1      210.07      252.78     20.17 o 
 -10  11   1     1160.54     1175.40     29.87 o 
  -9  11   1      430.40      448.85     20.54 o 
  -8  11   1      123.60      121.17     15.06 o 
  -7  11   1      138.50      145.33     15.13 o 
  -6  11   1     1186.02     1158.59     26.18 o 
  -5  11   1     1266.52     1243.39     25.80 o 
  -4  11   1       40.16       62.18     12.49 o 
  -3  11   1       17.25       11.72     12.11 o 
  -2  11   1     1980.50     1924.53     32.50 o 
  -1  11   1     1726.35     1660.73     33.67 o 
   0  11   1     2779.26     2570.69     38.28 o 
   1  11   1        3.38        2.11     13.10 o 
   2  11   1      311.82      314.19     17.83 o 
   3  11   1     1219.94     1139.08     23.88 o 
   4  11   1     1117.01     1115.82     23.90 o 
   5  11   1      685.90      664.80     19.64 o 
   6  11   1        4.51      -16.83     11.68 o 
   7  11   1      601.26      564.51     19.54 o 
   8  11   1      638.77      688.64     21.64 o 
   9  11   1      924.13      872.60     24.60 o 
  10  11   1        9.28       -4.37     14.54 o 
  -9  12   1      777.40      720.68     27.53 o 
  -8  12   1       74.57       65.76     14.93 o 
  -7  12   1      857.13      865.94     24.72 o 
  -6  12   1        5.80        0.74     12.80 o 
  -5  12   1      210.60      194.03     18.36 o 
  -4  12   1       87.77      107.18     14.06 o 
  -3  12   1      236.77      229.01     17.26 o 
  -2  12   1        2.84       27.65     13.86 o 
  -1  12   1       62.43       44.62     15.15 o 
   0  12   1     1458.36     1445.42     44.41 o 
   1  12   1      286.51      267.18     19.24 o 
   2  12   1     1014.84      956.19     27.27 o 
   3  12   1       31.89       26.74     12.24 o 
   4  12   1      121.95      113.52     13.73 o 
   5  12   1     1347.37     1372.18     27.16 o 
   6  12   1        2.25       -5.37     12.66 o 
   7  12   1      792.01      789.89     22.91 o 
   8  12   1      219.68      176.44     16.05 o 
   9  12   1       88.29       93.58     16.33 o 
  -8  13   1      119.51       99.84     18.36 o 
  -7  13   1      139.80      134.84     16.12 o 
  -6  13   1       16.44       -7.93     13.62 o 
  -5  13   1     1019.68     1042.91     26.67 o 
  -4  13   1        2.81       -0.96     13.33 o 
  -3  13   1       46.37       49.41     13.60 o 
  -2  13   1      192.84      176.66     18.18 o 
  -1  13   1      653.13      679.23     25.22 o 
   0  13   1       96.81       86.52     16.27 o 
   1  13   1        0.72       -6.93     15.36 o 
   2  13   1       23.94       41.65     15.72 o 
   3  13   1      587.57      622.83     22.45 o 
   4  13   1      172.53      152.28     14.98 o 
   5  13   1      136.22      152.08     15.67 o 
   6  13   1        3.57      -16.14     12.97 o 
   7  13   1     1152.78     1156.36     28.78 o 
   8  13   1        0.29      -10.54     15.75 o 
  -6  14   1       87.65       75.39     18.72 o 
  -5  14   1      192.43      196.23     17.09 o 
  -4  14   1      376.25      395.55     19.73 o 
  -3  14   1     1115.18     1040.00     28.03 o 
  -2  14   1      118.61      101.04     18.14 o 
  -1  14   1       18.15       -9.13     15.78 o 
   0  14   1      290.74      279.89     20.69 o 
   1  14   1      895.77      846.80     28.82 o 
   2  14   1      261.89      259.09     20.24 o 
   3  14   1       16.75       10.30     13.58 o 
   4  14   1       42.86       28.83     13.66 o 
   5  14   1      855.02      837.64     25.28 o 
   6  14   1       93.25       63.94     16.87 o 
  -3  15   1       16.56       33.52     25.78 o 
  -2  15   1      795.80      678.21     42.93 o 
  -1  15   1      455.77      449.18     24.74 o 
   0  15   1     1507.28     1348.63     47.43 o 
   1  15   1       18.39       54.60     17.42 o 
   2  15   1       52.20       78.03     23.83 o 
   3  15   1      437.29      413.26     24.05 o 
 -14   0   2       20.63       35.53     19.91 o 
 -12   0   2     4668.50     4886.87     61.66 o 
 -10   0   2     3694.11     3498.01     39.98 o 
  -8   0   2     5136.81     5219.92     50.04 o 
  -6   0   2    21726.53    23024.16    154.27 o 
  -4   0   2    10248.18    10779.57     74.88 o 
  -2   0   2    42480.59    44858.36    292.20 o 
   0   0   2       35.97      108.11      3.76 o 
   2   0   2     4368.07     4659.25     36.63 o 
   4   0   2    13992.52    15944.67    111.34 o 
   6   0   2      976.98      833.76     21.97 o 
   8   0   2     1190.53     1095.91     28.39 o 
  10   0   2      157.26      115.48     15.15 o 
  12   0   2     3103.39     2871.05     52.04 o 
  14   0   2       49.12       33.76     17.16 o 
 -15   1   2      431.13      467.93     27.84 o 
 -14   1   2     1399.89     1547.50     28.18 o 
 -13   1   2      322.44      338.81     15.83 o 
 -12   1   2       24.24       21.68     12.01 o 
 -11   1   2      284.86      276.43     13.59 o 
 -10   1   2     3745.77     3775.41     32.09 o 
  -9   1   2     1231.84     1259.37     20.01 o 
  -8   1   2     2500.75     2436.99     22.48 o 
  -7   1   2     2663.03     2682.54     22.28 o 
  -6   1   2      684.78      697.45     12.04 o 
  -5   1   2    11756.88    12147.37     64.85 o 
  -4   1   2       23.92       24.80      5.39 o 
  -3   1   2    18750.95    20000.78     98.06 o 
  -2   1   2     6059.93     6737.50     36.30 o 
  -1   1   2     3735.25     4080.24     23.75 o 
   0   1   2   108629.63   114801.24    655.17 o 
   1   1   2    11251.15    11641.04     61.26 o 
   2   1   2     4367.75     4878.67     28.97 o 
   3   1   2     6017.30     6884.67     38.82 o 
   4   1   2      992.20     1425.25     15.10 o 
   5   1   2     2737.15     2550.87     21.33 o 
   6   1   2     2740.48     2840.71     23.89 o 
   7   1   2       61.10       78.45      7.89 o 
   8   1   2      257.07      302.70     11.39 o 
   9   1   2     1865.59     1874.37     23.30 o 
  10   1   2     2260.53     2219.37     25.27 o 
  11   1   2      259.38      292.31     13.15 o 
  12   1   2        0.77       -7.21     10.46 o 
  13   1   2       43.56       45.70     12.13 o 
  14   1   2     1059.18     1135.45     24.82 o 
 -15   2   2      586.42      613.88     30.92 o 
 -14   2   2       81.74       78.79     14.08 o 
 -13   2   2       40.50       38.45     12.39 o 
 -12   2   2      126.37      146.54     12.83 o 
 -11   2   2      985.09     1007.25     19.53 o 
 -10   2   2      968.47      929.15     17.35 o 
  -9   2   2      751.95      764.85     14.88 o 
  -8   2   2      326.36      342.04     11.12 o 
  -7   2   2     5546.56     5339.44     37.24 o 
  -6   2   2      429.13      500.85     11.25 o 
  -5   2   2     2939.99     2877.76     22.60 o 
  -4   2   2     1110.51      929.09     12.09 o 
  -3   2   2     9271.77     9769.78     52.58 o 
  -2   2   2      818.76      959.24     11.14 o 
  -1   2   2     8608.88     8984.05     57.12 o 
   0   2   2     6066.76     6437.54     47.20 o 
   1   2   2     1089.13     1020.63      8.61 o 
   2   2   2     3666.48     3815.17     24.86 o 
   3   2   2      773.57      978.02     11.55 o 
   4   2   2       41.23       63.69      5.71 o 
   5   2   2      614.84      540.41     11.14 o 
   6   2   2    15814.24    15927.08     88.20 o 
   7   2   2     6753.30     6782.12     42.58 o 
   8   2   2     1327.54     1271.32     17.79 o 
   9   2   2      679.09      680.77     14.44 o 
  10   2   2      520.95      478.30     14.30 o 
  11   2   2     2025.66     1787.31     24.85 o 
  12   2   2     1241.57     1177.83     22.61 o 
  13   2   2      337.16      279.85     16.31 o 
  14   2   2        1.67       -8.31     12.85 o 
 -14   3   2        0.23      -12.62     13.82 o 
 -13   3   2      680.20      693.05     20.30 o 
 -12   3   2      212.72      197.12     13.71 o 
 -11   3   2       27.30       39.41     10.64 o 
 -10   3   2       71.16       68.72     10.42 o 
  -9   3   2     3378.88     3264.66     29.13 o 
  -8   3   2       33.91       34.95      8.11 o 
  -7   3   2      101.10      201.17      8.95 o 
  -6   3   2       12.65       16.02      6.94 o 
  -5   3   2    14578.39    14466.90     76.71 o 
  -4   3   2      113.75      116.89      7.15 o 
  -3   3   2       91.68      113.94      6.10 o 
  -2   3   2     1844.69     2292.89     16.90 o 
  -1   3   2     2194.61     2218.76     20.69 o 
   0   3   2      344.87      257.11      6.83 o 
   1   3   2      978.45      710.73      9.24 o 
   2   3   2     3128.98     3350.81     37.29 o 
   3   3   2    10664.58    10760.92     64.57 o 
   4   3   2     2406.69     2458.71     22.08 o 
   5   3   2     3855.89     3915.48     28.95 o 
   6   3   2     1836.01     1944.30     19.96 o 
   7   3   2     2914.57     2940.33     27.64 o 
   8   3   2      113.37      107.59      9.40 o 
   9   3   2     3645.32     3641.07     31.45 o 
  10   3   2        9.57        0.42      9.52 o 
  11   3   2      302.24      315.69     14.10 o 
  12   3   2       17.92       17.58     11.23 o 
  13   3   2     1618.48     1683.30     27.36 o 
  14   3   2      109.75      131.79     14.72 o 
 -14   4   2       29.91        3.58     12.96 o 
 -13   4   2       39.36       68.42     13.07 o 
 -12   4   2      290.74      271.37     14.88 o 
 -11   4   2     2364.63     2411.00     29.82 o 
 -10   4   2        4.35       12.00     10.13 o 
  -9   4   2      767.10      811.83     16.58 o 
  -8   4   2       14.76       13.63      7.98 o 
  -7   4   2     2068.74     1941.70     19.57 o 
  -6   4   2        6.05       -0.72      6.57 o 
  -5   4   2        7.38       17.14      6.94 o 
  -4   4   2     1846.86     2028.80     18.27 o 
  -3   4   2     6751.50     6451.06     38.18 o 
  -2   4   2      429.21      513.26      9.99 o 
  -1   4   2     4935.45     4788.90     33.35 o 
   0   4   2      648.00      674.97     10.58 o 
   1   4   2     6480.06     6622.28     45.29 o 
   2   4   2    17341.94    18634.99    100.20 o 
   3   4   2      746.52      703.48     11.99 o 
   4   4   2      122.40      187.47      8.19 o 
   5   4   2     3916.21     4330.04     33.33 o 
   6   4   2      392.36      386.51     11.76 o 
   7   4   2     6072.83     5866.23     42.68 o 
   8   4   2       20.85       32.95      8.66 o 
   9   4   2     1032.72     1011.85     20.06 o 
  10   4   2      209.91      191.81     12.26 o 
  11   4   2     1453.32     1335.21     22.87 o 
  12   4   2      495.65      488.50     17.01 o 
  13   4   2      297.66      302.79     15.78 o 
  14   4   2        9.56       -3.57     15.85 o 
 -14   5   2      313.95      351.91     20.48 o 
 -13   5   2      654.88      736.74     20.86 o 
 -12   5   2       99.43      125.45     13.70 o 
 -11   5   2      212.68      233.83     14.03 o 
 -10   5   2     3829.47     3689.45     41.69 o 
  -9   5   2     2744.82     2676.56     26.76 o 
  -8   5   2     1727.41     1669.16     20.38 o 
  -7   5   2      588.73      519.98     12.90 o 
  -6   5   2     2117.00     2225.22     20.68 o 
  -5   5   2     6163.46     5976.07     39.15 o 
  -4   5   2     7810.76     7603.55     46.57 o 
  -3   5   2      329.05      351.95      9.51 o 
  -2   5   2      988.16     1035.86     15.80 o 
  -1   5   2     2508.73     2427.29     20.84 o 
   0   5   2     1293.81     1131.58     16.37 o 
   1   5   2     5459.61     5380.78     35.78 o 
   2   5   2      332.27      367.42      9.81 o 
   3   5   2     1806.62     1892.84     16.89 o 
   4   5   2     5073.52     5277.53     37.95 o 
   5   5   2     1013.04      977.70     15.99 o 
   6   5   2     1711.66     1678.36     20.72 o 
   7   5   2       78.44       50.98      9.02 o 
   8   5   2     4968.19     4770.40     39.44 o 
   9   5   2     1535.91     1569.85     23.64 o 
  10   5   2     3215.09     3183.55     33.34 o 
  11   5   2      103.10       79.90     12.30 o 
  12   5   2       65.71       76.42     13.17 o 
  13   5   2       68.39       78.98     14.04 o 
  14   5   2      372.62      444.17     26.52 o 
 -13   6   2       96.73      106.98     14.56 o 
 -12   6   2     2690.74     2843.07     34.33 o 
 -11   6   2      340.42      339.37     15.58 o 
 -10   6   2      435.26      437.22     15.20 o 
  -9   6   2       94.66       83.96     10.28 o 
  -8   6   2     1727.78     1802.02     21.68 o 
  -7   6   2       18.62       25.33      8.45 o 
  -6   6   2     8742.40     8110.45     53.33 o 
  -5   6   2      945.90      900.05     14.67 o 
  -4   6   2     2030.20     2090.90     21.93 o 
  -3   6   2     4116.82     3945.76     29.93 o 
  -2   6   2    12451.00    12504.08     75.41 o 
  -1   6   2     2085.72     2344.23     21.49 o 
   0   6   2       99.54       70.20      6.75 o 
   1   6   2       12.71       26.58      7.95 o 
   2   6   2     9505.43     9930.58     65.54 o 
   3   6   2      278.57      281.09      7.84 o 
   4   6   2     2203.88     2248.74     22.00 o 
   5   6   2      115.71      104.45      8.57 o 
   6   6   2     3018.53     3122.44     33.76 o 
   7   6   2      136.53      128.67     10.11 o 
   8   6   2     3381.88     3401.25     34.01 o 
   9   6   2     1033.78      960.14     20.49 o 
  10   6   2      138.26      126.70     12.34 o 
  11   6   2        0.16       -0.07     11.41 o 
  12   6   2     1667.78     1592.04     30.47 o 
  13   6   2       50.87       69.27     14.14 o 
 -13   7   2        0.13       -7.74     13.99 o 
 -12   7   2      243.21      279.14     16.93 o 
 -11   7   2      288.16      267.57     15.40 o 
 -10   7   2     2167.78     2102.86     32.20 o 
  -9   7   2       29.04       20.46     10.39 o 
  -8   7   2     2830.67     2626.46     29.24 o 
  -7   7   2        1.17       12.14     10.03 o 
  -6   7   2      135.35      162.48     10.81 o 
  -5   7   2       28.23       50.15      8.72 o 
  -4   7   2     5057.55     4885.54     36.46 o 
  -3   7   2     1088.26     1154.16     21.55 o 
  -2   7   2        0.34       -1.22      6.77 o 
  -1   7   2      346.33      453.87     12.98 o 
   0   7   2     7166.86     6964.94     48.38 o 
   1   7   2     2186.28     2112.37     25.55 o 
   2   7   2     1509.33     1531.56     23.26 o 
   3   7   2      124.53      142.05      7.92 o 
   4   7   2     1106.84     1036.05     17.01 o 
   5   7   2     1370.59     1443.13     18.82 o 
   6   7   2      628.98      652.22     15.19 o 
   7   7   2        1.47        1.04      9.10 o 
   8   7   2      506.41      556.02     15.74 o 
   9   7   2      103.88      115.67     12.40 o 
  10   7   2     2645.16     2481.07     30.96 o 
  11   7   2      289.26      326.10     15.22 o 
  12   7   2        6.65       14.87     12.55 o 
  13   7   2       86.65       96.62     15.32 o 
 -12   8   2      577.48      659.27     23.29 o 
 -11   8   2      294.05      284.90     16.40 o 
 -10   8   2      766.11      781.82     21.01 o 
  -9   8   2       14.75       -2.17     11.25 o 
  -8   8   2        3.34       11.24     11.00 o 
  -7   8   2     2934.52     2716.03     30.11 o 
  -6   8   2      304.82      333.09     13.19 o 
  -5   8   2       77.18       96.25     10.07 o 
  -4   8   2        0.92       -3.15      8.33 o 
  -3   8   2     1110.11     1087.05     21.20 o 
  -2   8   2     1530.62     1415.16     22.20 o 
  -1   8   2     2834.41     2627.35     31.28 o 
   0   8   2      486.59      483.10     15.09 o 
   1   8   2      661.60      601.94     17.44 o 
   2   8   2     3313.78     3323.20     33.08 o 
   3   8   2     1566.34     1477.76     19.23 o 
   4   8   2     1107.51     1061.69     17.42 o 
   5   8   2      587.10      602.98     14.32 o 
   6   8   2       71.37       85.10      9.19 o 
   7   8   2     1904.14     1904.44     23.89 o 
   8   8   2      759.70      799.04     18.41 o 
   9   8   2        2.61       12.60     11.36 o 
  10   8   2       89.38       65.45     13.06 o 
  11   8   2      633.03      680.20     20.90 o 
  12   8   2      632.39      688.76     22.28 o 
 -12   9   2       64.44       41.82     19.78 o 
 -11   9   2      260.43      226.81     19.91 o 
 -10   9   2       48.86       43.25     16.00 o 
  -9   9   2     1305.50     1170.61     33.41 o 
  -8   9   2       44.43       17.77     13.79 o 
  -7   9   2        0.57      -11.19     12.56 o 
  -6   9   2      180.50      230.20     15.92 o 
  -5   9   2     5535.92     5103.37     48.16 o 
  -4   9   2      240.98      181.92     12.99 o 
  -3   9   2     2740.12     2719.12     39.92 o 
  -2   9   2      421.58      426.37     15.08 o 
  -1   9   2     2040.38     1924.92     29.92 o 
   0   9   2      240.58      215.86     13.75 o 
   1   9   2     2357.81     2144.48     31.02 o 
   2   9   2       81.83       59.20     11.65 o 
   3   9   2      267.41      239.21     10.82 o 
   4   9   2      840.25      860.34     16.64 o 
   5   9   2     3493.94     3346.19     30.40 o 
   6   9   2      120.66      113.17     11.76 o 
   7   9   2       11.39       -4.94      9.66 o 
   8   9   2      136.32      146.33     11.97 o 
   9   9   2     1153.82     1190.22     29.18 o 
  10   9   2        0.39      -13.79     11.67 o 
  11   9   2      957.13     1052.72     23.84 o 
  12   9   2      227.19      232.20     16.95 o 
 -11  10   2     1227.92     1205.12     33.57 o 
 -10  10   2       24.98       23.38     15.67 o 
  -9  10   2       79.41      102.01     16.25 o 
  -8  10   2        4.36       19.93     14.55 o 
  -7  10   2     3340.27     3155.32     43.10 o 
  -6  10   2       23.24       10.03     11.81 o 
  -5  10   2      209.09      222.21     14.76 o 
  -4  10   2       23.95       20.86     11.67 o 
  -3  10   2     3082.74     2886.20     38.15 o 
  -2  10   2      575.99      614.18     19.17 o 
  -1  10   2     4690.41     4339.03     41.02 o 
   0  10   2      559.00      545.94     17.65 o 
   1  10   2       93.88       67.45     12.65 o 
   2  10   2       45.51       16.26     12.16 o 
   3  10   2     1598.50     1492.44     23.38 o 
   4  10   2       62.32       59.66     10.83 o 
   5  10   2       51.10       41.98     10.66 o 
   6  10   2      101.39      114.58     11.70 o 
   7  10   2     3082.95     2998.11     32.58 o 
   8  10   2       88.83       95.87     13.47 o 
   9  10   2        6.38        0.89     11.46 o 
  10  10   2       10.30       28.02     12.55 o 
  11  10   2      703.33      655.19     21.05 o 
 -10  11   2      571.29      539.20     24.82 o 
  -9  11   2     1038.95     1054.02     27.82 o 
  -8  11   2      690.56      663.79     22.61 o 
  -7  11   2        5.52       -5.12     12.74 o 
  -6  11   2       26.71       15.70     13.62 o 
  -5  11   2      489.25      457.56     24.80 o 
  -4  11   2     1002.85      975.04     23.67 o 
  -3  11   2     1480.90     1416.92     34.27 o 
  -2  11   2       75.56       66.25     13.21 o 
  -1  11   2      328.54      327.32     16.58 o 
   0  11   2     3197.55     2993.77     39.39 o 
   1  11   2     1373.94     1204.46     25.51 o 
   2  11   2      420.29      387.12     17.89 o 
   3  11   2        8.63        0.11     14.58 o 
   4  11   2      707.26      734.11     19.90 o 
   5  11   2      721.42      721.52     20.72 o 
   6  11   2      663.67      681.71     19.98 o 
   7  11   2       14.85       25.77     12.07 o 
   8  11   2      310.00      314.36     20.03 o 
   9  11   2      883.47      964.64     25.45 o 
  10  11   2      402.39      376.34     22.09 o 
  -9  12   2       13.39        9.04     16.75 o 
  -8  12   2      537.37      582.63     22.40 o 
  -7  12   2      712.15      789.17     24.04 o 
  -6  12   2      881.74      882.79     24.85 o 
  -5  12   2       59.10       74.08     13.98 o 
  -4  12   2      770.16      791.75     22.02 o 
  -3  12   2        0.46       11.66     13.89 o 
  -2  12   2     1633.31     1549.89     33.11 o 
  -1  12   2      196.09      197.04     17.43 o 
   0  12   2        5.05       22.16     13.35 o 
   1  12   2       79.35       80.73     15.05 o 
   2  12   2     1991.10     1885.56     45.78 o 
   3  12   2      780.77      751.07     20.92 o 
   4  12   2      743.71      672.20     20.27 o 
   5  12   2       65.08       78.25     13.00 o 
   6  12   2     1132.32     1128.16     25.47 o 
   7  12   2      310.27      379.17     17.98 o 
   8  12   2      757.70      671.81     21.77 o 
   9  12   2        2.32       65.45     68.44 o 
  -8  13   2      911.44      877.40     29.87 o 
  -7  13   2        0.30        8.64     14.69 o 
  -6  13   2       88.50       81.70     15.34 o 
  -5  13   2      102.88       73.27     15.00 o 
  -4  13   2      781.46      819.06     24.24 o 
  -3  13   2       22.92        2.09     14.67 o 
  -2  13   2      227.98      232.97     19.09 o 
  -1  13   2      184.87      216.98     22.66 o 
   0  13   2     1178.60     1092.54     33.46 o 
   1  13   2       60.79       45.45     15.07 o 
   2  13   2        0.42       -2.09     14.26 o 
   3  13   2       80.46       60.64     13.11 o 
   4  13   2     1109.77     1186.32     26.44 o 
   5  13   2      134.91      146.37     14.79 o 
   6  13   2      305.98      261.85     16.72 o 
   7  13   2       46.02       51.03     18.89 o 
  -6  14   2      576.64      624.09     28.07 o 
  -5  14   2      206.25      167.47     17.38 o 
  -4  14   2        0.34      -14.77     14.05 o 
  -3  14   2      157.21      143.25     17.05 o 
  -2  14   2      562.89      580.82     28.81 o 
  -1  14   2      561.11      519.52     24.83 o 
   0  14   2       53.99       20.37     16.38 o 
   1  14   2      296.62      272.10     20.42 o 
   2  14   2     1055.09      968.64     28.92 o 
   3  14   2      344.91      301.86     17.12 o 
   4  14   2       94.69      133.23     16.20 o 
   5  14   2      261.44      378.67     24.02 o 
   6  14   2      370.80      356.63     49.73 o 
  -3  15   2       27.76        3.68     30.53 o 
  -2  15   2        3.20       -9.98     18.34 o 
  -1  15   2      968.77      944.90     39.15 o 
   0  15   2       38.24       52.57     18.18 o 
   1  15   2     1581.20     1488.31     50.26 o 
   2  15   2        1.58        8.85     21.57 o 
   3  15   2       11.44       -1.01     16.53 o 
 -15   0   3     1534.29     1538.71     75.81 o 
 -13   0   3      453.51      400.67     25.73 o 
 -11   0   3     1078.60     1070.75     28.78 o 
  -9   0   3     2202.51     2146.01     31.24 o 
  -7   0   3     4320.65     4730.11     44.01 o 
  -5   0   3    10520.54    11034.23     78.94 o 
  -3   0   3     4114.58     4354.84     34.09 o 
  -1   0   3    36217.40    38017.45    297.29 o 
   1   0   3       23.36        4.82      4.59 o 
   3   0   3    11422.38    13492.24     98.51 o 
   5   0   3     7997.34     8798.86     67.81 o 
   7   0   3      372.31      269.10     13.49 o 
   9   0   3     1667.83     1508.23     29.78 o 
  11   0   3        0.16        0.43     14.82 o 
  13   0   3     2487.59     2347.23     44.74 o 
 -15   1   3       29.89       17.56     19.41 o 
 -14   1   3      118.57       99.80     14.67 o 
 -13   1   3     1174.81     1276.24     24.78 o 
 -12   1   3      353.20      357.88     19.12 o 
 -11   1   3      311.66      308.02     13.60 o 
 -10   1   3      371.46      389.28     12.54 o 
  -9   1   3     4039.39     3996.66     31.42 o 
  -8   1   3     1543.48     1601.46     18.45 o 
  -7   1   3     6324.30     6544.89     40.07 o 
  -6   1   3      209.56      187.33      8.48 o 
  -5   1   3     1016.85      997.79     13.82 o 
  -4   1   3     4802.27     4947.47     30.09 o 
  -3   1   3     7364.88     7979.32     41.74 o 
  -2   1   3     3691.15     3975.31     21.98 o 
  -1   1   3     6164.90     6266.56     34.51 o 
   0   1   3    22689.10    24162.22    134.04 o 
   1   1   3     2983.43     3136.44     19.54 o 
   2   1   3      233.28      295.23      5.56 o 
   3   1   3    10890.92    11877.47     63.29 o 
   4   1   3      998.66     1062.47     14.48 o 
   5   1   3      993.84      879.03     13.39 o 
   6   1   3     1146.65     1034.99     14.88 o 
   7   1   3     2216.34     2205.10     22.47 o 
   8   1   3       97.48      118.19      9.35 o 
   9   1   3     1527.04     1494.65     21.22 o 
  10   1   3      950.36      959.32     18.41 o 
  11   1   3     4367.48     4324.86     36.63 o 
  12   1   3       99.37      121.38     12.03 o 
  13   1   3       81.58       68.02     12.21 o 
  14   1   3      266.28      325.45     17.13 o 
 -15   2   3      933.94     1020.06     37.04 o 
 -14   2   3      929.52      911.58     23.62 o 
 -13   2   3        6.25      -13.22     11.29 o 
 -12   2   3       25.99       37.25     11.11 o 
 -11   2   3      515.60      549.41     15.40 o 
 -10   2   3      888.41      889.51     16.70 o 
  -9   2   3      238.83      258.67     11.33 o 
  -8   2   3      157.32      206.18      9.63 o 
  -7   2   3     4287.94     4312.81     32.56 o 
  -6   2   3     3641.97     3768.54     28.56 o 
  -5   2   3      482.25      402.89     10.15 o 
  -4   2   3      625.63      636.80     10.69 o 
  -3   2   3    11375.69    11835.67     62.54 o 
  -2   2   3     1205.99     1253.60     10.93 o 
  -1   2   3     6223.70     6370.57     39.35 o 
   0   2   3     9486.30    10454.98     63.12 o 
   1   2   3      552.26      580.93     12.08 o 
   2   2   3    17326.95    19575.55    109.96 o 
   3   2   3       58.93       73.19      4.34 o 
   4   2   3    11863.46    11794.16     66.44 o 
   5   2   3     6863.32     7616.89     45.27 o 
   6   2   3     1036.93     1169.49     19.35 o 
   7   2   3       17.58        9.99      6.97 o 
   8   2   3     1778.66     1648.90     19.88 o 
   9   2   3      141.21      114.86      9.82 o 
  10   2   3      133.71      185.13     11.21 o 
  11   2   3       60.90       20.64     10.36 o 
  12   2   3     1415.92     1333.32     24.27 o 
  13   2   3      748.18      694.44     20.71 o 
  14   2   3      438.57      347.05     17.54 o 
 -14   3   3      245.11      247.72     16.20 o 
 -13   3   3       50.18       37.61     12.47 o 
 -12   3   3     2221.25     2200.56     28.36 o 
 -11   3   3       25.63       30.09     10.47 o 
 -10   3   3       44.44       54.58     10.22 o 
  -9   3   3        0.15        6.36      8.47 o 
  -8   3   3     2353.29     2197.28     22.82 o 
  -7   3   3      542.58      599.55     12.97 o 
  -6   3   3     2267.40     1955.50     20.23 o 
  -5   3   3      745.93      783.14     13.45 o 
  -4   3   3     6073.33     5807.36     42.69 o 
  -3   3   3      152.95      225.90      7.20 o 
  -2   3   3     6404.56     6130.50     35.03 o 
  -1   3   3     1067.84     1078.67     12.34 o 
   0   3   3     2303.71     2097.38     14.61 o 
   1   3   3     9668.92    10894.66     60.32 o 
   2   3   3    29316.69    31277.54    158.32 o 
   3   3   3       28.70       44.30      5.12 o 
   4   3   3      107.88      147.99      7.65 o 
   5   3   3       14.85       63.08      7.25 o 
   6   3   3    10752.95    10992.17     63.91 o 
   7   3   3       93.88      125.83      9.09 o 
   8   3   3      421.01      417.60     12.62 o 
   9   3   3      215.11      239.87     12.50 o 
  10   3   3     1136.08     1139.79     19.48 o 
  11   3   3       51.72       59.04     11.04 o 
  12   3   3      701.52      767.19     19.40 o 
  13   3   3       37.49       20.98     12.34 o 
  14   3   3      392.11      445.02     19.26 o 
 -14   4   3     1297.75     1309.25     26.81 o 
 -13   4   3       45.81       28.83     12.42 o 
 -12   4   3        0.22       -2.47     11.14 o 
 -11   4   3     1297.80     1300.89     22.93 o 
 -10   4   3     3777.88     3631.54     32.35 o 
  -9   4   3       74.01       65.04      9.49 o 
  -8   4   3       98.92       79.86      8.96 o 
  -7   4   3      577.48      589.75     12.39 o 
  -6   4   3     2202.86     2127.40     20.41 o 
  -5   4   3     6905.09     7000.30     42.64 o 
  -4   4   3       24.38        4.66      6.86 o 
  -3   4   3     3982.81     4064.89     27.15 o 
  -2   4   3      869.83      702.86     11.10 o 
  -1   4   3      897.48      995.16     14.53 o 
   0   4   3     3235.57     2887.84     30.67 o 
   1   4   3       14.92       13.79      4.85 o 
   2   4   3    13798.04    14416.81     78.66 o 
   3   4   3     3823.08     3916.16     27.46 o 
   4   4   3    13534.95    14029.91     84.47 o 
   5   4   3      150.97      142.96      7.99 o 
   6   4   3        0.32        5.50      7.50 o 
   7   4   3     2312.63     2193.66     25.40 o 
   8   4   3     2127.74     2108.98     27.77 o 
   9   4   3      465.92      431.92     14.31 o 
  10   4   3        4.10       -4.20      9.77 o 
  11   4   3      119.30      131.99     13.12 o 
  12   4   3     2540.24     2388.96     31.50 o 
  13   4   3       97.98       84.36     13.95 o 
  14   4   3      967.97      967.28     27.34 o 
 -14   5   3       16.69       16.16     15.46 o 
 -13   5   3     1783.88     1744.27     28.71 o 
 -12   5   3     1168.53     1183.09     24.53 o 
 -11   5   3     2027.87     1985.61     26.70 o 
 -10   5   3      200.61      201.73     12.43 o 
  -9   5   3      390.62      437.29     14.75 o 
  -8   5   3     2989.50     2883.22     25.67 o 
  -7   5   3      497.02      468.93     11.83 o 
  -6   5   3     1053.19      965.72     14.31 o 
  -5   5   3     3663.34     4038.87     28.83 o 
  -4   5   3     3223.83     3146.71     24.23 o 
  -3   5   3     6559.89     6471.27     40.85 o 
  -2   5   3      253.02      205.01      8.82 o 
  -1   5   3      174.80      165.91      7.28 o 
   0   5   3     3603.56     3766.31     28.95 o 
   1   5   3    12678.40    12550.05     78.89 o 
   2   5   3     6013.44     6062.31     42.51 o 
   3   5   3     2249.32     2516.44     19.71 o 
   4   5   3      320.75      327.41      9.10 o 
   5   5   3     1201.87     1195.95     16.86 o 
   6   5   3      878.70      868.12     19.94 o 
   7   5   3     1970.46     1904.49     24.07 o 
   8   5   3       82.43       62.99      9.91 o 
   9   5   3       56.40       63.87     10.84 o 
  10   5   3     2392.55     2361.52     28.59 o 
  11   5   3      959.50      977.73     22.14 o 
  12   5   3      616.26      667.66     19.85 o 
  13   5   3      120.27      175.40     15.16 o 
 -13   6   3      777.05      743.34     21.89 o 
 -12   6   3        4.71       -6.51     12.21 o 
 -11   6   3     1166.49     1195.66     22.58 o 
 -10   6   3      142.13      135.70     11.97 o 
  -9   6   3      374.50      345.72     13.10 o 
  -8   6   3     1134.54     1047.16     21.56 o 
  -7   6   3      248.69      249.23     10.31 o 
  -6   6   3       51.80       32.10      7.64 o 
  -5   6   3     5808.79     5661.80     36.32 o 
  -4   6   3      287.45      291.68      9.73 o 
  -3   6   3      669.03      620.25     11.55 o 
  -2   6   3     2260.53     2278.73     23.50 o 
  -1   6   3     7326.22     7185.01     48.32 o 
   0   6   3       81.06      104.10      7.30 o 
   1   6   3     2465.38     2519.08     24.01 o 
   2   6   3      701.70      706.87     12.65 o 
   3   6   3     4054.97     4224.70     29.12 o 
   4   6   3     1478.10     1391.55     16.15 o 
   5   6   3     2002.70     2000.67     22.33 o 
   6   6   3       32.95       66.13      8.90 o 
   7   6   3     2355.81     2242.68     26.16 o 
   8   6   3     1483.14     1371.77     20.73 o 
   9   6   3     1845.90     1857.90     25.44 o 
  10   6   3       67.85       96.68     11.97 o 
  11   6   3      313.51      300.02     15.07 o 
  12   6   3        0.05      -10.26     12.34 o 
  13   6   3      640.80      640.06     20.71 o 
 -13   7   3      882.59      841.60     23.23 o 
 -12   7   3      256.79      294.53     16.68 o 
 -11   7   3     1148.53     1110.63     23.67 o 
 -10   7   3        8.95        6.05     10.35 o 
  -9   7   3      315.96      324.09     13.38 o 
  -8   7   3      256.23      276.82     13.12 o 
  -7   7   3     2457.71     2205.08     27.38 o 
  -6   7   3       89.56      102.32     10.43 o 
  -5   7   3      582.88      558.19     14.34 o 
  -4   7   3       27.80       51.08      7.59 o 
  -3   7   3     8521.74     8098.85     58.42 o 
  -2   7   3        8.11       13.02      6.98 o 
  -1   7   3      327.18      327.63      9.86 o 
   0   7   3     1843.11     1770.74     20.69 o 
   1   7   3     8975.49     8601.59     62.26 o 
   2   7   3        9.21       10.15      7.42 o 
   3   7   3     2646.64     2681.70     24.42 o 
   4   7   3      103.89      146.01      9.27 o 
   5   7   3     1024.43     1009.15     15.77 o 
   6   7   3      488.06      498.12     13.04 o 
   7   7   3     3792.34     3439.53     31.86 o 
   8   7   3      463.51      436.75     16.06 o 
   9   7   3        1.11       -3.92     12.60 o 
  10   7   3      132.82      139.48     12.77 o 
  11   7   3     1812.68     1782.85     26.81 o 
  12   7   3        0.42       11.10     12.44 o 
  13   7   3        0.79       -7.25     13.75 o 
 -12   8   3      131.60      144.93     18.07 o 
 -11   8   3     1093.68     1219.37     28.71 o 
 -10   8   3      640.43      598.61     19.63 o 
  -9   8   3       64.77       71.37     11.90 o 
  -8   8   3       36.01       26.06     10.73 o 
  -7   8   3     3340.43     3148.80     32.93 o 
  -6   8   3     3797.76     3444.63     33.35 o 
  -5   8   3     4108.31     3853.55     39.19 o 
  -4   8   3      745.14      810.80     19.64 o 
  -3   8   3       74.67       55.27     10.05 o 
  -2   8   3     1101.94     1017.90     21.87 o 
  -1   8   3      758.16      637.32     17.11 o 
   0   8   3     1663.70     1582.06     26.46 o 
   1   8   3      396.87      304.38     13.00 o 
   2   8   3      514.54      507.68     15.59 o 
   3   8   3     1979.41     2068.72     22.46 o 
   4   8   3      768.52      796.19     15.07 o 
   5   8   3      548.78      607.37     13.51 o 
   6   8   3        0.15       -5.91      8.29 o 
   7   8   3      626.32      599.16     14.51 o 
   8   8   3      778.70      739.13     17.67 o 
   9   8   3     1226.80     1244.05     25.05 o 
  10   8   3      292.63      265.90     14.99 o 
  11   8   3       14.34       14.21     12.97 o 
  12   8   3      933.52      923.01     24.38 o 
 -12   9   3     1455.87     1566.85     40.14 o 
 -11   9   3       41.20       22.42     17.44 o 
 -10   9   3      126.55      148.08     17.62 o 
  -9   9   3      234.25      235.06     18.23 o 
  -8   9   3     1538.89     1465.20     30.37 o 
  -7   9   3      116.17      104.64     13.89 o 
  -6   9   3      669.67      655.13     21.47 o 
  -5   9   3      279.60      264.34     16.72 o 
  -4   9   3     3665.74     3495.51     36.34 o 
  -3   9   3      566.30      468.71     16.79 o 
  -2   9   3     4321.83     4100.48     40.00 o 
  -1   9   3        7.81       19.80     10.05 o 
   0   9   3      755.56      726.32     17.69 o 
   1   9   3       17.97        5.84      9.82 o 
   2   9   3     2618.27     2648.90     32.98 o 
   3   9   3       19.79       20.47      8.05 o 
   4   9   3      158.06      160.40      9.70 o 
   5   9   3      231.36      231.58     10.80 o 
   6   9   3     9610.98     9310.35     60.13 o 
   7   9   3       57.88       30.48      9.69 o 
   8   9   3      540.65      472.46     15.33 o 
   9   9   3       79.71       97.90     11.83 o 
  10   9   3      571.57      604.38     17.75 o 
  11   9   3       43.44       40.07     12.85 o 
 -11  10   3      280.69      260.92     21.09 o 
 -10  10   3     2233.72     2247.18     40.77 o 
  -9  10   3      416.51      402.18     21.66 o 
  -8  10   3       84.23       71.58     16.19 o 
  -7  10   3       74.67       66.78     15.09 o 
  -6  10   3     3262.93     3007.84     38.37 o 
  -5  10   3        0.27        3.69     11.35 o 
  -4  10   3     1631.01     1511.58     25.50 o 
  -3  10   3      508.77      531.43     19.67 o 
  -2  10   3     1960.70     1875.21     26.83 o 
  -1  10   3      976.52      969.36     20.78 o 
   0  10   3     4542.76     4327.60     42.35 o 
   1  10   3       24.84       11.85     10.74 o 
   2  10   3      716.62      712.10     22.08 o 
   3  10   3      205.85      152.24     11.75 o 
   4  10   3     3312.89     3360.57     31.27 o 
   5  10   3      518.36      464.48     13.81 o 
   6  10   3       11.65       15.27      9.68 o 
   7  10   3        5.58        4.06      9.67 o 
   8  10   3     1190.35     1160.96     21.38 o 
   9  10   3      122.58       92.48     11.98 o 
  10  10   3      264.13      248.85     15.10 o 
  11  10   3       94.37       91.37     21.25 o 
 -10  11   3       37.94       62.07     17.86 o 
  -9  11   3      784.94      740.84     27.09 o 
  -8  11   3      816.57      768.09     24.42 o 
  -7  11   3      548.77      541.09     21.10 o 
  -6  11   3       15.79        5.14     12.65 o 
  -5  11   3      484.07      464.15     18.88 o 
  -4  11   3      133.93      163.13     14.63 o 
  -3  11   3     1354.82     1260.70     27.47 o 
  -2  11   3      298.12      254.10     15.84 o 
  -1  11   3      346.37      331.30     16.03 o 
   0  11   3     1056.78     1016.24     23.07 o 
   1  11   3     1892.18     1805.02     29.42 o 
   2  11   3     1705.72     1599.22     28.39 o 
   3  11   3       10.12        6.13     10.40 o 
   4  11   3       32.35       45.85     10.80 o 
   5  11   3     1620.85     1648.18     26.25 o 
   6  11   3     1339.10     1258.80     25.42 o 
   7  11   3      815.93      780.60     20.92 o 
   8  11   3        0.46      -19.06     11.51 o 
   9  11   3        9.15       40.28     27.43 o 
  10  11   3      326.63      331.95     35.99 o 
  -9  12   3      215.99      211.09     20.99 o 
  -8  12   3        0.02      -23.12     14.01 o 
  -7  12   3       69.47       22.39     13.94 o 
  -6  12   3      252.43      265.80     17.70 o 
  -5  12   3      804.83      787.21     23.53 o 
  -4  12   3       15.10       16.86     12.66 o 
  -3  12   3      116.40      118.03     15.03 o 
  -2  12   3      365.71      373.44     23.84 o 
  -1  12   3     1093.59     1004.68     26.83 o 
   0  12   3       90.43       49.62     13.49 o 
   1  12   3        3.56      -10.86     12.36 o 
   2  12   3       21.12       22.70     13.01 o 
   3  12   3     1544.62     1490.07     25.12 o 
   4  12   3       38.85       58.83     11.65 o 
   5  12   3      651.67      578.18     18.47 o 
   6  12   3       13.31       -2.39     13.60 o 
   7  12   3     1124.05     1228.85     70.25 o 
   8  12   3       79.80       59.74     28.40 o 
   9  12   3      703.50      756.18     99.51 o 
  -8  13   3        0.03       -1.42     19.86 o 
  -7  13   3      658.11      665.21     23.93 o 
  -6  13   3        6.49       19.64     14.56 o 
  -5  13   3      274.30      294.26     17.41 o 
  -4  13   3      423.26      462.25     20.19 o 
  -3  13   3     2441.71     2495.14     43.34 o 
  -2  13   3       96.50       94.21     17.12 o 
  -1  13   3       59.31       29.01     16.04 o 
   0  13   3        6.29      -19.65     14.50 o 
   1  13   3     1925.37     1975.38     35.98 o 
   2  13   3        6.93      -17.47     12.80 o 
   3  13   3      320.77      332.39     17.33 o 
   4  13   3      153.18      156.22     13.76 o 
   5  13   3     1529.44     1581.39     28.43 o 
   6  13   3       91.68       94.37     24.49 o 
   7  13   3     1026.05      915.67     44.93 o 
  -6  14   3      242.70      220.14     26.37 o 
  -5  14   3     1121.41     1184.25     35.65 o 
  -4  14   3        0.57      -19.21     14.64 o 
  -3  14   3       98.50       95.71     16.45 o 
  -2  14   3      354.57      355.42     22.61 o 
  -1  14   3     1048.14      989.10     40.76 o 
   0  14   3      925.66      964.26     29.97 o 
   1  14   3        3.35       10.11     16.21 o 
   2  14   3      241.78      179.47     18.29 o 
   3  14   3     1050.47     1086.89     24.84 o 
   4  14   3      882.43      785.11     25.31 o 
   5  14   3      266.04      381.24     48.63 o 
  -3  15   3      547.22      502.74     45.04 o 
  -2  15   3      565.35      532.74     35.62 o 
  -1  15   3       55.66       73.07     24.73 o 
   0  15   3      293.45      263.74     28.04 o 
   1  15   3       69.98       96.22     23.35 o 
   2  15   3     1509.28     1474.94     45.73 o 
 -14   0   4     2129.06     2108.31     48.07 o 
 -12   0   4      553.04      520.02     26.30 o 
 -10   0   4     3473.66     3234.14     38.92 o 
  -8   0   4     5896.04     5989.94     54.00 o 
  -6   0   4      266.06      272.76     12.34 o 
  -4   0   4        4.30       -1.89      7.45 o 
  -2   0   4     1054.59      999.63     14.86 o 
   0   0   4     6155.62     5802.14     50.04 o 
   2   0   4     1118.75     1264.52     16.12 o 
   4   0   4       84.77       88.87      8.20 o 
   6   0   4     1659.63     1864.51     24.87 o 
   8   0   4      677.28      583.53     19.00 o 
  10   0   4     2176.53     2158.44     36.62 o 
  12   0   4       19.75       14.41     16.14 o 
  14   0   4     1601.73     1639.57     42.65 o 
 -15   1   4      345.74      327.50     25.48 o 
 -14   1   4       81.39       94.53     14.52 o 
 -13   1   4       60.09       33.95     13.14 o 
 -12   1   4     2628.46     2518.41     29.81 o 
 -11   1   4       82.09       89.01     10.66 o 
 -10   1   4     5277.88     5003.96     36.24 o 
  -9   1   4      223.91      229.84      9.93 o 
  -8   1   4     2515.39     2482.98     22.36 o 
  -7   1   4     1378.50     1468.12     16.86 o 
  -6   1   4     7170.94     7362.97     43.57 o 
  -5   1   4     4831.02     4515.31     30.73 o 
  -4   1   4      531.65      711.42     10.71 o 
  -3   1   4     2819.10     2969.87     19.47 o 
  -2   1   4      303.57      215.93      5.65 o 
  -1   1   4      464.01      544.09      8.12 o 
   0   1   4     1355.08     1947.20     18.99 o 
   1   1   4        9.76       21.01      4.16 o 
   2   1   4      190.10      118.92      5.05 o 
   3   1   4      204.02      234.00      6.03 o 
   4   1   4     5975.21     5717.28     32.37 o 
   5   1   4       61.30       43.88      6.56 o 
   6   1   4     5776.70     5158.50     34.39 o 
   7   1   4      707.51      680.86     13.06 o 
   8   1   4     1375.50     1254.22     18.32 o 
   9   1   4       98.90       85.85      8.94 o 
  10   1   4      142.04      149.27     10.50 o 
  11   1   4      229.86      231.24     12.52 o 
  12   1   4     2564.95     2629.99     29.97 o 
  13   1   4        0.64      -22.24     11.12 o 
  14   1   4        4.89       11.91     13.01 o 
 -15   2   4      200.80      151.98     23.29 o 
 -14   2   4      301.52      318.00     17.29 o 
 -13   2   4      795.32      727.83     19.45 o 
 -12   2   4       17.15       32.94     10.86 o 
 -11   2   4        0.56       -1.74      9.52 o 
 -10   2   4     1257.76     1245.34     18.44 o 
  -9   2   4     1146.92     1157.09     16.90 o 
  -8   2   4      345.67      365.33     10.96 o 
  -7   2   4       81.58       79.11      7.95 o 
  -6   2   4      137.84      155.69      8.25 o 
  -5   2   4     9497.50     9683.67     55.80 o 
  -4   2   4     5187.34     5004.30     31.10 o 
  -3   2   4     1187.94     1067.45     11.62 o 
  -2   2   4     8681.31     8669.68     44.32 o 
  -1   2   4     2573.35     3014.44     41.76 o 
   0   2   4     4544.14     4376.34     35.20 o 
   1   2   4      480.44      420.17      9.77 o 
   2   2   4     4100.59     4589.42     33.47 o 
   3   2   4      136.50      131.23      4.87 o 
   4   2   4     3150.17     3462.16     25.87 o 
   5   2   4     3173.75     2835.20     24.03 o 
   6   2   4     3921.88     4311.03     32.35 o 
   7   2   4       11.19       23.89      6.98 o 
   8   2   4       54.48       63.96      8.90 o 
   9   2   4     2015.03     1949.08     22.51 o 
  10   2   4     1333.38     1430.57     20.68 o 
  11   2   4      302.37      362.99     13.91 o 
  12   2   4       84.45       85.85     13.84 o 
  13   2   4      412.62      398.31     17.00 o 
  14   2   4      399.94      456.92     18.67 o 
 -14   3   4      281.51      317.01     16.96 o 
 -13   3   4      360.43      345.11     15.81 o 
 -12   3   4      118.40      102.19     12.05 o 
 -11   3   4     3764.13     3624.63     38.14 o 
 -10   3   4      310.61      288.80     12.58 o 
  -9   3   4     1508.40     1384.12     19.42 o 
  -8   3   4      649.26      605.66     13.92 o 
  -7   3   4     3934.49     3484.41     28.66 o 
  -6   3   4      307.75      277.94      9.76 o 
  -5   3   4        3.29       11.65      7.49 o 
  -4   3   4      583.13      613.88     11.15 o 
  -3   3   4    21253.68    21537.12    109.79 o 
  -2   3   4     2352.16     2646.01     17.94 o 
  -1   3   4    17894.03    18833.23    112.88 o 
   0   3   4        0.11       -8.36      4.33 o 
   1   3   4    29708.26    31220.54    236.06 o 
   2   3   4     5843.62     6178.24     48.10 o 
   3   3   4    12434.61    12423.46     70.71 o 
   4   3   4      911.94     1038.04     12.63 o 
   5   3   4     3256.86     3431.86     27.77 o 
   6   3   4     5460.56     5617.33     43.11 o 
   7   3   4    16542.50    16238.34    105.16 o 
   8   3   4       30.74       43.07      9.38 o 
   9   3   4     2570.33     2609.36     25.75 o 
  10   3   4       31.28       21.77      9.82 o 
  11   3   4     1821.84     1787.59     25.14 o 
  12   3   4       13.02       15.20     11.53 o 
  13   3   4      652.12      583.19     20.31 o 
  14   3   4       10.25       -1.23     15.24 o 
 -14   4   4        5.12       14.88     13.03 o 
 -13   4   4      677.22      540.74     18.37 o 
 -12   4   4      318.13      311.12     14.99 o 
 -11   4   4      224.67      252.66     13.16 o 
 -10   4   4      190.82      244.21     12.13 o 
  -9   4   4     2870.79     2705.91     26.42 o 
  -8   4   4      528.38      593.47     14.09 o 
  -7   4   4        4.82        0.80      7.21 o 
  -6   4   4      396.33      381.08     10.79 o 
  -5   4   4     6633.30     6595.81     44.19 o 
  -4   4   4     1882.17     1780.08     17.67 o 
  -3   4   4       97.51       78.69      7.01 o 
  -2   4   4      156.07      142.95      7.14 o 
  -1   4   4      102.88       52.92      6.64 o 
   0   4   4     4314.77     4541.29     30.51 o 
   1   4   4    22583.14    22616.21    158.07 o 
   2   4   4     3351.64     3781.02     42.70 o 
   3   4   4     1098.35     1192.38     17.68 o 
   4   4   4      130.12       81.09      6.52 o 
   5   4   4    12225.21    12531.98     80.70 o 
   6   4   4     1755.78     1768.69     20.87 o 
   7   4   4      284.87      354.60     12.33 o 
   8   4   4       12.97       -2.49      8.96 o 
   9   4   4     2259.47     2335.84     27.34 o 
  10   4   4      685.70      634.65     17.13 o 
  11   4   4     1006.27      973.05     21.35 o 
  12   4   4      106.88      139.17     13.70 o 
  13   4   4      486.55      544.55     22.02 o 
  14   4   4       19.47      -13.23     18.69 o 
 -14   5   4       21.59        1.78     15.20 o 
 -13   5   4       20.43       20.31     12.82 o 
 -12   5   4     2067.66     2169.70     29.71 o 
 -11   5   4      842.43      809.22     19.29 o 
 -10   5   4       64.48       78.26     10.79 o 
  -9   5   4      147.30      148.31     10.64 o 
  -8   5   4      580.29      607.22     14.47 o 
  -7   5   4       85.89       30.28      7.81 o 
  -6   5   4     4646.21     4494.73     32.56 o 
  -5   5   4      410.87      331.26      9.78 o 
  -4   5   4      994.83      992.64     14.28 o 
  -3   5   4     3106.62     3383.91     24.98 o 
  -2   5   4     3993.62     3946.72     31.56 o 
  -1   5   4     5785.37     5730.66     45.27 o 
   0   5   4      734.53      752.46     13.86 o 
   1   5   4      433.75      411.96      9.97 o 
   2   5   4    10869.26    11410.55     62.96 o 
   3   5   4     7303.14     7107.51     42.34 o 
   4   5   4      243.72      241.64      7.58 o 
   5   5   4       14.74       21.91      6.77 o 
   6   5   4     4530.23     4398.98     35.52 o 
   7   5   4     3156.53     3033.91     29.64 o 
   8   5   4     3521.48     3628.07     36.01 o 
   9   5   4     1357.67     1337.96     23.01 o 
  10   5   4        1.64        2.53     10.36 o 
  11   5   4       67.23       85.18     12.22 o 
  12   5   4      871.21      812.13     21.15 o 
  13   5   4      122.34      169.52     15.08 o 
 -13   6   4      126.53      106.20     14.41 o 
 -12   6   4      201.61      189.27     14.02 o 
 -11   6   4      453.67      434.57     16.01 o 
 -10   6   4     4791.45     4713.92     39.62 o 
  -9   6   4        0.59       -8.68      9.58 o 
  -8   6   4     5489.12     5298.00     38.62 o 
  -7   6   4      918.17      918.82     15.67 o 
  -6   6   4      148.17      134.66      8.91 o 
  -5   6   4      557.37      532.87     11.26 o 
  -4   6   4     5057.28     5021.61     36.44 o 
  -3   6   4      575.56      730.09     12.85 o 
  -2   6   4       48.05       88.12      7.83 o 
  -1   6   4        2.04       -1.51      6.25 o 
   0   6   4     3854.95     3921.45     30.12 o 
   1   6   4     3861.71     3861.73     27.73 o 
   2   6   4     1777.28     1793.18     18.18 o 
   3   6   4     3353.56     3659.50     27.08 o 
   4   6   4     1377.09     1366.32     15.62 o 
   5   6   4       67.19       60.89      7.13 o 
   6   6   4     1826.03     1736.33     21.16 o 
   7   6   4      446.79      451.60     13.34 o 
   8   6   4     2320.39     2208.57     25.15 o 
   9   6   4      123.82      175.15     11.66 o 
  10   6   4     2764.37     2552.22     30.65 o 
  11   6   4       83.38       70.84     12.43 o 
  12   6   4       11.36       -2.05     12.09 o 
  13   6   4       55.06       45.34     13.75 o 
 -13   7   4        0.81        5.58     14.83 o 
 -12   7   4     2101.26     2112.92     30.65 o 
 -11   7   4      139.76      167.12     13.48 o 
 -10   7   4     1651.40     1623.46     24.32 o 
  -9   7   4       37.38       39.88     10.17 o 
  -8   7   4     1328.85     1264.80     20.89 o 
  -7   7   4     3068.93     2938.77     28.40 o 
  -6   7   4     8370.90     8070.45     58.41 o 
  -5   7   4      767.47      791.55     15.94 o 
  -4   7   4       78.50       73.01      7.93 o 
  -3   7   4       85.12      146.57      9.45 o 
  -2   7   4     6203.86     5846.37     42.94 o 
  -1   7   4       10.03       20.54      8.14 o 
   0   7   4      830.89      831.06     14.74 o 
   1   7   4     1302.08     1262.01     17.03 o 
   2   7   4     7938.15     7547.07     54.40 o 
   3   7   4      398.18      426.08     10.48 o 
   4   7   4      611.20      577.11     12.63 o 
   5   7   4        8.33       14.38      7.00 o 
   6   7   4     2029.95     2010.98     21.79 o 
   7   7   4      104.32      110.92     10.05 o 
   8   7   4     2809.59     2689.88     28.82 o 
   9   7   4      184.85      220.92     12.84 o 
  10   7   4      211.31      189.44     13.53 o 
  11   7   4       26.02       15.15     11.85 o 
  12   7   4     1204.45     1316.88     27.31 o 
 -12   8   4      495.49      447.23     26.05 o 
 -11   8   4       28.26      -11.06     16.78 o 
 -10   8   4      514.22      516.58     23.15 o 
  -9   8   4     1171.52     1160.83     28.39 o 
  -8   8   4     1732.37     1681.58     30.93 o 
  -7   8   4     1019.66     1035.20     25.18 o 
  -6   8   4        3.04       -5.32     11.31 o 
  -5   8   4      160.62      196.44     14.29 o 
  -4   8   4      761.59      708.90     17.87 o 
  -3   8   4     1110.23     1038.99     20.22 o 
  -2   8   4       14.66       15.79      8.96 o 
  -1   8   4      907.51      851.63     19.42 o 
   0   8   4     2217.49     2174.52     26.77 o 
   1   8   4      921.03      980.20     18.36 o 
   2   8   4     1111.06     1008.08     18.54 o 
   3   8   4       10.42        4.78      6.85 o 
   4   8   4     1093.08     1160.27     16.61 o 
   5   8   4      859.60      845.56     15.09 o 
   6   8   4     1012.94     1015.02     17.06 o 
   7   8   4       31.17       40.41      9.15 o 
   8   8   4      204.00      247.99     11.76 o 
   9   8   4      479.52      453.75     16.49 o 
  10   8   4      715.51      756.07     19.37 o 
  11   8   4     1262.61     1217.20     25.39 o 
  12   8   4      122.78      153.40     15.65 o 
 -12   9   4      116.19      160.08     30.22 o 
 -11   9   4     1933.95     2007.45     42.01 o 
 -10   9   4       18.25       55.44     16.72 o 
  -9   9   4       31.53       23.07     14.22 o 
  -8   9   4       17.02        3.35     13.47 o 
  -7   9   4     3090.95     2804.54     38.17 o 
  -6   9   4       68.63       79.82     14.00 o 
  -5   9   4      122.53      118.78     14.17 o 
  -4   9   4        3.00       16.41     10.75 o 
  -3   9   4     4753.34     4416.72     44.64 o 
  -2   9   4        8.14        0.31     10.56 o 
  -1   9   4     3299.02     3150.92     32.70 o 
   0   9   4       78.61       75.68     10.15 o 
   1   9   4       94.31       74.93     10.12 o 
   2   9   4     1027.84     1024.33     18.92 o 
   3   9   4      906.37      946.66     16.65 o 
   4   9   4       29.68       20.77      7.94 o 
   5   9   4       67.77       65.43      8.75 o 
   6   9   4      515.10      518.60     13.84 o 
   7   9   4     4348.45     4270.78     35.02 o 
   8   9   4       10.09       11.87      9.66 o 
   9   9   4      110.59       82.36     12.80 o 
  10   9   4      226.45      193.22     13.30 o 
  11   9   4     1112.58     1181.54     34.57 o 
 -11  10   4       86.25       75.75     19.32 o 
 -10  10   4      100.15       54.90     17.42 o 
  -9  10   4     1785.15     1768.99     36.99 o 
  -8  10   4      263.90      259.49     19.09 o 
  -7  10   4       92.53       70.29     15.46 o 
  -6  10   4       24.43        6.11     13.75 o 
  -5  10   4     1614.48     1531.69     27.65 o 
  -4  10   4      261.16      265.06     16.55 o 
  -3  10   4     1786.59     1685.10     30.28 o 
  -2  10   4       45.12       57.03     11.42 o 
  -1  10   4     2349.57     2215.49     29.95 o 
   0  10   4     1016.54      987.57     21.72 o 
   1  10   4     2497.79     2440.33     30.85 o 
   2  10   4      188.72      192.13     12.67 o 
   3  10   4      218.34      236.85     11.13 o 
   4  10   4        0.15       -1.17      8.25 o 
   5  10   4     2383.94     2359.00     32.33 o 
   6  10   4       81.64       97.37      9.99 o 
   7  10   4      135.45      160.90     11.40 o 
   8  10   4       32.41       13.42     10.46 o 
   9  10   4     1709.86     1746.88     44.20 o 
  10  10   4      118.75      119.59     19.75 o 
 -10  11   4      352.06      330.75     22.82 o 
  -9  11   4        0.13        3.66     15.87 o 
  -8  11   4       29.81       24.12     15.63 o 
  -7  11   4     2391.45     2439.85     37.06 o 
  -6  11   4      201.36      232.26     16.48 o 
  -5  11   4       43.51       25.43     12.88 o 
  -4  11   4     1185.27     1139.46     25.93 o 
  -3  11   4     1252.20     1209.53     27.17 o 
  -2  11   4     2110.81     1896.31     29.69 o 
  -1  11   4     2507.53     2361.87     32.35 o 
   0  11   4       18.34        2.56     11.41 o 
   1  11   4       43.50       29.67     11.64 o 
   2  11   4     2495.42     2440.05     33.67 o 
   3  11   4     1949.85     1829.39     25.32 o 
   4  11   4      168.05      149.52     11.62 o 
   5  11   4        0.19        9.86     10.09 o 
   6  11   4      973.00     1032.07     21.71 o 
   7  11   4     1149.84     1072.96     42.33 o 
   8  11   4      196.92      173.67     27.05 o 
   9  11   4       51.33       76.87     28.69 o 
  10  11   4        1.35        1.10     28.56 o 
  -9  12   4      440.74      505.71     26.00 o 
  -8  12   4      787.16      790.45     26.53 o 
  -7  12   4        9.13       21.13     14.62 o 
  -6  12   4      127.03      139.54     15.94 o 
  -5  12   4        0.18        2.01     13.59 o 
  -4  12   4      862.07      875.51     24.47 o 
  -3  12   4      384.79      411.22     19.39 o 
  -2  12   4       47.88       81.20     14.93 o 
  -1  12   4      668.49      651.14     21.75 o 
   0  12   4     2238.69     2148.11     33.86 o 
   1  12   4      602.86      569.59     25.28 o 
   2  12   4      332.01      341.70     17.48 o 
   3  12   4        3.14      -14.18     10.42 o 
   4  12   4      898.92      958.71     21.24 o 
   5  12   4      102.39      114.36     16.26 o 
   6  12   4      924.49      997.19     39.34 o 
   7  12   4        6.54      -31.86     28.10 o 
   8  12   4      317.43      299.99     34.99 o 
  -8  13   4      625.82      601.44     38.38 o 
  -7  13   4        2.45        0.49     15.11 o 
  -6  13   4     1640.88     1666.53     39.08 o 
  -5  13   4      154.23      161.50     16.18 o 
  -4  13   4      194.34      170.05     16.17 o 
  -3  13   4        9.57       34.51     16.29 o 
  -2  13   4     2438.34     2433.66     53.13 o 
  -1  13   4      448.01      459.35     21.43 o 
   0  13   4       12.23        5.17     14.77 o 
   1  13   4        1.15      -17.09     13.60 o 
   2  13   4     3505.55     3558.65     52.78 o 
   3  13   4        4.83       12.38     11.62 o 
   4  13   4     1124.78     1045.64     30.19 o 
   5  13   4       51.18       55.68     22.48 o 
   6  13   4      728.66      868.87     39.71 o 
   7  13   4      126.78       75.03     44.19 o 
  -6  14   4       31.43       -3.00     24.67 o 
  -5  14   4      727.63      724.04     25.08 o 
  -4  14   4      923.62      952.57     28.44 o 
  -3  14   4      224.45      196.39     17.89 o 
  -2  14   4       15.93      -19.45     16.22 o 
  -1  14   4       38.11       61.55     17.17 o 
   0  14   4      357.53      349.96     21.71 o 
   1  14   4     1229.50     1213.07     32.83 o 
   2  14   4       27.81        9.86     15.25 o 
   3  14   4       13.78       -0.74     15.29 o 
   4  14   4      842.93      914.58     44.75 o 
   5  14   4      375.66      395.61     49.26 o 
  -2  15   4      112.73      142.74     29.18 o 
  -1  15   4      457.80      387.50     30.88 o 
   0  15   4        1.56        1.69     22.32 o 
   1  15   4      346.44      300.46     40.26 o 
   2  15   4      304.59      228.83     29.12 o 
 -15   0   5      128.26      145.19     49.80 o 
 -13   0   5      728.75      615.47     28.05 o 
 -11   0   5     2287.46     2179.14     33.64 o 
  -9   0   5     3542.12     3497.99     38.57 o 
  -7   0   5    10849.77    10898.18     86.83 o 
  -5   0   5        8.48       -2.50      9.64 o 
  -3   0   5    18220.86    18091.72    131.28 o 
  -1   0   5       94.90      119.01      6.80 o 
   1   0   5    14675.16    16060.41    129.92 o 
   3   0   5     1436.86     1422.04     19.12 o 
   5   0   5     2810.22     2451.54     27.11 o 
   7   0   5      155.12      145.90     11.22 o 
   9   0   5     4752.32     4384.81     49.91 o 
  11   0   5     5636.72     5696.65     64.11 o 
  13   0   5      424.56      455.76     22.56 o 
 -15   1   5     1580.92     1688.47     57.98 o 
 -14   1   5      177.19      178.54     15.37 o 
 -13   1   5      416.24      399.01     17.24 o 
 -12   1   5        3.41       21.31     10.86 o 
 -11   1   5      901.73      837.40     17.30 o 
 -10   1   5        1.06      -17.31      8.66 o 
  -9   1   5     2140.11     2294.49     21.63 o 
  -8   1   5      282.71      294.63     10.19 o 
  -7   1   5     2364.54     2274.16     20.80 o 
  -6   1   5     1389.59     1435.68     16.75 o 
  -5   1   5     3323.03     3033.82     24.09 o 
  -4   1   5     1018.97     1012.89     12.92 o 
  -3   1   5      283.55      301.80      7.11 o 
  -2   1   5      357.84      283.73      6.26 o 
  -1   1   5    11586.45    11559.93     63.46 o 
   0   1   5     1607.44     1988.36     13.37 o 
   1   1   5        1.50       19.17      4.19 o 
   2   1   5     3916.16     4001.34     24.60 o 
   3   1   5     4055.25     3950.69     26.93 o 
   4   1   5     2788.37     2879.78     20.33 o 
   5   1   5     5985.85     6379.24     37.88 o 
   6   1   5     1290.54     1561.67     18.89 o 
   7   1   5      586.53      427.20     10.53 o 
   8   1   5     2161.64     2002.88     23.10 o 
   9   1   5     1061.42     1025.20     16.83 o 
  10   1   5        0.26      -12.51      8.94 o 
  11   1   5      223.13      189.63     12.29 o 
  12   1   5      684.93      689.57     17.94 o 
  13   1   5     1126.52     1025.49     22.44 o 
  14   1   5        7.76       -3.60     13.50 o 
 -15   2   5       17.05       36.07     21.62 o 
 -14   2   5       98.00       72.44     14.11 o 
 -13   2   5     1145.82      992.52     21.42 o 
 -12   2   5      966.07      975.24     20.18 o 
 -11   2   5     1257.99     1159.02     19.98 o 
 -10   2   5      138.51      147.19     10.31 o 
  -9   2   5      516.40      506.12     12.40 o 
  -8   2   5     2432.88     2556.63     22.57 o 
  -7   2   5     1043.17     1043.67     15.18 o 
  -6   2   5     3615.26     3561.06     26.60 o 
  -5   2   5       20.04       16.22      7.13 o 
  -4   2   5     3881.89     3756.82     25.09 o 
  -3   2   5    11476.91    11120.98     56.98 o 
  -2   2   5     8735.24     8505.33     43.96 o 
  -1   2   5    10244.88    11440.29     67.58 o 
   0   2   5      501.74      627.23      8.01 o 
   1   2   5      765.44      745.76     15.32 o 
   2   2   5    13516.03    13631.03     69.52 o 
   3   2   5     5458.97     5273.35     29.37 o 
   4   2   5     1878.59     2073.07     20.81 o 
   5   2   5     2203.07     2076.38     23.63 o 
   6   2   5     8646.42     8500.20     58.05 o 
   7   2   5      254.13      234.28     12.55 o 
   8   2   5     1068.39     1256.89     19.00 o 
   9   2   5      665.07      695.60     15.31 o 
  10   2   5     1287.07     1386.87     25.28 o 
  11   2   5     1834.71     1856.15     26.53 o 
  12   2   5      548.65      573.81     17.90 o 
  13   2   5       28.24       24.94     13.06 o 
  14   2   5      473.75      463.76     22.26 o 
 -14   3   5     1037.02      994.08     23.73 o 
 -13   3   5        2.87       10.16     11.55 o 
 -12   3   5        1.02       -8.59     10.70 o 
 -11   3   5        1.70        5.68     10.08 o 
 -10   3   5     3740.15     3554.26     31.71 o 
  -9   3   5      124.20      158.63     10.05 o 
  -8   3   5       46.98       63.19      8.49 o 
  -7   3   5      428.08      471.65     11.67 o 
  -6   3   5    10200.84     9998.47     60.96 o 
  -5   3   5     1904.92     2339.84     22.51 o 
  -4   3   5     7013.54     7099.76     41.72 o 
  -3   3   5      892.90     1042.98     12.69 o 
  -2   3   5       43.40       28.52      5.09 o 
  -1   3   5    17831.82    18947.92    113.57 o 
   0   3   5    20212.75    22169.78    136.64 o 
   1   3   5     1312.78     1451.11     26.75 o 
   2   3   5     5807.41     6008.29     51.99 o 
   3   3   5     1196.39     1497.57     12.25 o 
   4   3   5    11455.66    11322.17     65.90 o 
   5   3   5      326.47      387.51     12.40 o 
   6   3   5      637.31      719.67     14.18 o 
   7   3   5      117.60      120.62      9.84 o 
   8   3   5      814.46      789.14     17.85 o 
   9   3   5      148.17      161.72     11.54 o 
  10   3   5      211.95      206.89     12.47 o 
  11   3   5        7.76       17.99     11.02 o 
  12   3   5     1455.49     1470.97     25.91 o 
  13   3   5       51.86       64.20     13.94 o 
  14   3   5     1399.48     1208.45     31.23 o 
 -14   4   5       41.38       32.81     14.04 o 
 -13   4   5      599.39      612.27     18.92 o 
 -12   4   5      827.47      719.45     18.68 o 
 -11   4   5      650.35      726.54     17.79 o 
 -10   4   5     1259.22     1198.42     20.13 o 
  -9   4   5       53.91       69.90      9.67 o 
  -8   4   5     4231.97     4131.94     33.44 o 
  -7   4   5      432.74      470.96     12.16 o 
  -6   4   5      779.94      725.84     13.32 o 
  -5   4   5      291.90      259.09      9.96 o 
  -4   4   5     7103.37     6810.12     40.02 o 
  -3   4   5     2560.53     2550.31     20.14 o 
  -2   4   5     6120.42     5962.17     36.81 o 
  -1   4   5     8670.05     9619.64     64.42 o 
   0   4   5     3499.06     3782.28     29.22 o 
   1   4   5     4125.08     3934.99     24.31 o 
   2   4   5    16866.95    16963.47    127.97 o 
   3   4   5      621.28      683.62     10.55 o 
   4   4   5     1194.95     1336.66     13.37 o 
   5   4   5      182.29      255.92      8.96 o 
   6   4   5     2702.50     2685.53     26.25 o 
   7   4   5     1000.97      933.75     17.53 o 
   8   4   5       87.53       64.56      9.79 o 
   9   4   5      675.79      659.11     19.07 o 
  10   4   5     2374.75     2373.24     28.29 o 
  11   4   5      114.65      130.06     12.61 o 
  12   4   5      954.99      965.50     22.28 o 
  13   4   5        5.78       38.10     13.04 o 
 -14   5   5      285.18      328.20     20.22 o 
 -13   5   5      483.40      494.63     18.30 o 
 -12   5   5      205.28      240.44     14.32 o 
 -11   5   5     1047.24     1082.55     21.15 o 
 -10   5   5      480.55      478.68     15.11 o 
  -9   5   5        2.67       -5.28      9.05 o 
  -8   5   5       58.11       45.05      9.09 o 
  -7   5   5      176.60      183.30     10.07 o 
  -6   5   5     1291.39     1225.15     16.61 o 
  -5   5   5     3796.95     3626.25     29.58 o 
  -4   5   5       31.95       57.50      6.88 o 
  -3   5   5     1564.16     1472.99     15.62 o 
  -2   5   5      383.62      396.93      9.85 o 
  -1   5   5     4469.40     4339.35     37.33 o 
   0   5   5      489.69      467.89     10.41 o 
   1   5   5     4432.72     4524.60     31.04 o 
   2   5   5      521.82      556.34      7.28 o 
   3   5   5      120.63       87.45      5.14 o 
   4   5   5     1951.42     1931.07     18.96 o 
   5   5   5      893.82      795.84     12.91 o 
   6   5   5        5.48       16.83      7.46 o 
   7   5   5     1453.03     1438.00     22.33 o 
   8   5   5     2807.81     2807.59     28.45 o 
   9   5   5     1210.14     1195.20     21.66 o 
  10   5   5       13.03       14.37     10.99 o 
  11   5   5      229.02      237.39     14.10 o 
  12   5   5      773.77      845.53     21.43 o 
  13   5   5     1112.97      997.32     24.12 o 
 -13   6   5     1062.54     1013.99     24.15 o 
 -12   6   5        9.14        7.04     11.76 o 
 -11   6   5     1673.73     1673.16     25.75 o 
 -10   6   5       86.78       76.85     11.28 o 
  -9   6   5      129.99      131.63     11.26 o 
  -8   6   5     1037.16      952.34     17.79 o 
  -7   6   5     2087.08     1909.73     21.47 o 
  -6   6   5     1961.08     1967.39     21.61 o 
  -5   6   5      841.61      841.09     13.50 o 
  -4   6   5      742.47      722.56     12.71 o 
  -3   6   5     8980.03     8522.22     53.94 o 
  -2   6   5     1581.21     1542.15     18.16 o 
  -1   6   5        0.09        4.36      6.98 o 
   0   6   5       20.14        7.09      6.28 o 
   1   6   5    19261.01    19716.29    108.36 o 
   2   6   5     3356.96     3312.40     24.12 o 
   3   6   5     1719.07     1663.65     15.67 o 
   4   6   5     1044.73     1134.78     13.68 o 
   5   6   5     1318.02     1350.82     15.31 o 
   6   6   5       33.29       16.69      7.44 o 
   7   6   5     3971.20     3967.80     34.27 o 
   8   6   5      316.52      326.92     13.04 o 
   9   6   5      535.44      541.74     14.95 o 
  10   6   5      142.57      171.36     12.40 o 
  11   6   5     2463.05     2392.49     30.23 o 
  12   6   5       57.51       91.81     13.31 o 
  13   6   5        3.48       -2.66     16.30 o 
 -13   7   5      670.11      645.49     31.32 o 
 -12   7   5        8.42       15.60     14.23 o 
 -11   7   5      431.79      401.76     16.51 o 
 -10   7   5       23.47       17.17     10.96 o 
  -9   7   5      857.28      859.15     18.77 o 
  -8   7   5     1583.59     1581.32     22.86 o 
  -7   7   5      931.87      861.32     17.39 o 
  -6   7   5     1036.65      985.75     18.17 o 
  -5   7   5     5937.72     5673.83     42.73 o 
  -4   7   5       14.66       16.33      8.82 o 
  -3   7   5      186.27      222.87     12.57 o 
  -2   7   5      510.58      452.76     17.44 o 
  -1   7   5     5163.40     5271.38     44.71 o 
   0   7   5      118.53      116.15      8.21 o 
   1   7   5     3607.02     3567.03     29.88 o 
   2   7   5     2271.31     2392.78     25.35 o 
   3   7   5     3247.89     3221.00     24.75 o 
   4   7   5      120.91      150.32      7.50 o 
   5   7   5     1485.69     1543.81     17.61 o 
   6   7   5      372.25      398.12     11.24 o 
   7   7   5     1397.55     1306.09     18.60 o 
   8   7   5       93.41       91.40     10.36 o 
   9   7   5     1431.55     1371.96     22.50 o 
  10   7   5        6.68        7.24     10.90 o 
  11   7   5        4.40        6.16     12.15 o 
  12   7   5      990.36      923.76     23.24 o 
 -12   8   5      836.59      834.65     30.24 o 
 -11   8   5      477.67      455.99     26.65 o 
 -10   8   5       99.74       94.88     17.20 o 
  -9   8   5      782.17      706.65     24.79 o 
  -8   8   5     2342.88     2243.38     35.36 o 
  -7   8   5     2012.02     1992.62     32.35 o 
  -6   8   5     1164.82     1051.87     24.77 o 
  -5   8   5       43.65       54.84     12.02 o 
  -4   8   5     1563.30     1479.87     27.88 o 
  -3   8   5     1047.17     1038.33     21.98 o 
  -2   8   5     1127.44      982.62     18.98 o 
  -1   8   5      475.34      445.16     14.92 o 
   0   8   5      307.13      261.64     11.40 o 
   1   8   5     2654.99     2676.17     28.14 o 
   2   8   5     1203.62     1235.93     18.64 o 
   3   8   5      760.84      700.32     12.28 o 
   4   8   5      335.07      300.20      9.81 o 
   5   8   5     1179.00     1204.16     17.12 o 
   6   8   5     3228.59     3161.98     27.88 o 
   7   8   5     1920.35     1895.12     22.45 o 
   8   8   5       14.49       20.72      9.24 o 
   9   8   5       19.89       30.09      9.84 o 
  10   8   5      418.13      389.02     14.57 o 
  11   8   5      725.06      751.68     26.86 o 
  12   8   5      358.57      391.30     29.71 o 
 -12   9   5       40.77       46.34     26.77 o 
 -11   9   5       35.09        8.24     21.98 o 
 -10   9   5     3019.39     3097.15     47.34 o 
  -9   9   5       44.15       22.33     14.79 o 
  -8   9   5        4.28        8.99     13.60 o 
  -7   9   5      294.53      300.24     17.63 o 
  -6   9   5     5332.01     5048.25     55.26 o 
  -5   9   5      271.29      242.01     16.52 o 
  -4   9   5     3596.56     3504.89     40.77 o 
  -3   9   5       49.24       58.72     11.77 o 
  -2   9   5     1949.85     1961.85     28.31 o 
  -1   9   5      129.85      125.78     11.12 o 
   0   9   5     3193.55     3081.29     35.63 o 
   1   9   5        8.62       16.73      9.03 o 
   2   9   5      224.92      245.36     11.78 o 
   3   9   5      886.18      883.17     15.61 o 
   4   9   5     1786.84     1828.26     23.54 o 
   5   9   5       18.49        1.13      8.72 o 
   6   9   5      204.58      150.21      9.94 o 
   7   9   5      547.86      500.07     15.04 o 
   8   9   5      694.22      684.69     17.78 o 
   9   9   5      197.62      216.19     19.08 o 
  10   9   5      696.38      695.43     28.22 o 
  11   9   5       83.42       91.01     20.76 o 
 -11  10   5      110.19       55.26     24.80 o 
 -10  10   5       35.72       63.60     18.54 o 
  -9  10   5      244.11      225.85     20.24 o 
  -8  10   5     2266.19     2089.84     38.46 o 
  -7  10   5       96.88       82.49     15.55 o 
  -6  10   5      361.75      294.16     18.42 o 
  -5  10   5       74.28       62.73     13.27 o 
  -4  10   5     2402.53     2197.24     30.70 o 
  -3  10   5      146.12      148.71     15.02 o 
  -2  10   5     2266.62     2122.46     28.71 o 
  -1  10   5      903.90      943.92     21.63 o 
   0  10   5     2176.36     2087.41     28.79 o 
   1  10   5       92.98       91.11     10.99 o 
   2  10   5     1535.11     1456.98     23.08 o 
   3  10   5      612.30      681.26     15.14 o 
   4  10   5      467.34      545.00     13.70 o 
   5  10   5       25.04       25.75      8.52 o 
   6  10   5     4233.09     4112.80     61.12 o 
   7  10   5       42.39       53.98     16.81 o 
   8  10   5        9.00       -6.65     15.82 o 
   9  10   5       36.95       58.24     18.01 o 
  10  10   5      327.92      437.84     25.31 o 
 -10  11   5      574.76      525.44     27.37 o 
  -9  11   5      374.13      398.38     23.02 o 
  -8  11   5       94.27      104.26     17.73 o 
  -7  11   5       90.76       56.14     18.83 o 
  -6  11   5      814.40      744.14     23.10 o 
  -5  11   5     1051.23     1049.47     26.03 o 
  -4  11   5      381.34      334.50     16.63 o 
  -3  11   5       41.35       28.00     14.07 o 
  -2  11   5      772.23      772.74     21.37 o 
  -1  11   5     1011.48     1026.57     25.49 o 
   0  11   5      646.75      633.93     19.30 o 
   1  11   5       20.80        3.52     11.32 o 
   2  11   5      453.63      478.78     19.42 o 
   3  11   5      905.62      916.73     18.48 o 
   4  11   5     1387.25     1339.90     21.96 o 
   5  11   5      593.70      501.59     28.50 o 
   6  11   5        2.52        1.71     19.74 o 
   7  11   5      335.83      399.96     23.51 o 
   8  11   5      335.37      307.05     22.76 o 
   9  11   5      321.17      372.30     23.57 o 
  -9  12   5      768.40      740.50     51.44 o 
  -8  12   5      580.87      691.13     27.58 o 
  -7  12   5      625.48      623.57     23.46 o 
  -6  12   5       37.45       59.79     14.83 o 
  -5  12   5      649.46      574.33     21.92 o 
  -4  12   5       19.09       49.16     14.17 o 
  -3  12   5     3302.65     3112.62     42.03 o 
  -2  12   5      149.49      183.68     16.07 o 
  -1  12   5      292.32      284.24     17.05 o 
   0  12   5      133.45      117.70     14.07 o 
   1  12   5     2847.47     2891.94     45.47 o 
   2  12   5     1236.90     1217.26     26.71 o 
   3  12   5      787.94      742.99     18.43 o 
   4  12   5      134.70      121.06     22.45 o 
   5  12   5      911.17      923.93     34.74 o 
   6  12   5      322.58      378.79     26.92 o 
   7  12   5     1130.67     1043.17     41.93 o 
   8  12   5        1.77       19.93     23.83 o 
  -7  13   5      634.79      604.30     24.38 o 
  -6  13   5        3.50       26.47     15.31 o 
  -5  13   5     2597.37     2620.33     40.22 o 
  -4  13   5      460.28      557.75     21.17 o 
  -3  13   5       29.52        7.00     16.92 o 
  -2  13   5       61.61       70.63     15.77 o 
  -1  13   5     1647.65     1652.70     33.82 o 
   0  13   5      105.11       89.38     15.62 o 
   1  13   5        1.54       15.51     13.57 o 
   2  13   5      158.26      169.08     15.72 o 
   3  13   5     1665.21     1542.66     44.76 o 
   4  13   5      105.40      104.81     24.34 o 
   5  13   5      906.00      851.63     38.12 o 
   6  13   5        3.14       30.14     23.79 o 
   7  13   5      308.96      286.72     49.39 o 
  -6  14   5      325.56      299.84     37.02 o 
  -5  14   5      632.93      598.76     23.14 o 
  -4  14   5      580.90      621.74     24.74 o 
  -3  14   5     1430.93     1405.05     31.84 o 
  -2  14   5      369.96      374.20     23.08 o 
  -1  14   5       36.23       44.72     15.91 o 
   0  14   5      147.51      164.94     18.75 o 
   1  14   5      661.35      631.82     25.07 o 
   2  14   5     1269.26     1247.83     46.62 o 
   3  14   5      159.66      197.73     31.57 o 
   4  14   5       35.54       15.85     24.64 o 
   5  14   5      306.30      270.02     46.64 o 
  -2  15   5      113.45      149.34     31.54 o 
  -1  15   5        5.87        4.85     21.00 o 
   0  15   5      869.66      875.88     57.61 o 
   1  15   5        1.16       64.77     75.37 o 
 -14   0   6        2.87      -14.61     22.23 o 
 -12   0   6      377.41      309.44     19.66 o 
 -10   0   6     7476.93     7413.16     65.32 o 
  -8   0   6     1150.91     1126.99     22.86 o 
  -6   0   6     4497.13     4305.11     42.55 o 
  -4   0   6       20.08       37.05      9.06 o 
  -2   0   6      376.90      368.49     10.77 o 
   0   0   6       81.33      103.51      7.88 o 
   2   0   6    23445.91    22481.89    144.93 o 
   4   0   6     9239.33     8783.68     74.43 o 
   6   0   6     3429.47     3338.27     34.39 o 
   8   0   6      149.99      161.88     12.81 o 
  10   0   6      249.59      307.50     18.57 o 
  12   0   6     1290.74     1311.61     39.62 o 
  14   0   6      415.23      407.69     40.38 o 
 -15   1   6       37.16        7.08     19.98 o 
 -14   1   6     1043.98     1036.15     24.05 o 
 -13   1   6      407.98      429.67     17.90 o 
 -12   1   6     1104.11     1179.03     21.93 o 
 -11   1   6      139.14      151.64     11.52 o 
 -10   1   6      760.76      799.14     15.44 o 
  -9   1   6      286.87      332.08     10.87 o 
  -8   1   6     1546.69     1624.56     18.40 o 
  -7   1   6      175.08      167.27      8.45 o 
  -6   1   6      181.90      237.49      8.83 o 
  -5   1   6     5764.24     6041.32     38.81 o 
  -4   1   6    14036.64    13047.20     70.67 o 
  -3   1   6      177.75      175.17      6.59 o 
  -2   1   6     3657.49     3928.71     24.60 o 
  -1   1   6     2167.27     2164.80     16.77 o 
   0   1   6    14589.83    15050.21     78.74 o 
   1   1   6     1285.91     1242.85     13.57 o 
   2   1   6      469.43      418.07      8.42 o 
   3   1   6     2161.58     2033.50     15.88 o 
   4   1   6     5814.45     5680.60     37.93 o 
   5   1   6      875.51      862.64     12.12 o 
   6   1   6     4827.69     4964.86     33.37 o 
   7   1   6       24.61       26.42      7.18 o 
   8   1   6      585.56      473.05     12.31 o 
   9   1   6     1430.98     1377.43     18.97 o 
  10   1   6     1980.36     1812.37     22.93 o 
  11   1   6      186.49      183.82     12.08 o 
  12   1   6       22.28       27.74     11.67 o 
  13   1   6      597.12      550.61     19.27 o 
  14   1   6     1040.96     1035.75     32.18 o 
 -14   2   6       10.09      -19.25     12.45 o 
 -13   2   6      126.75      117.48     13.04 o 
 -12   2   6     1462.62     1326.51     22.06 o 
 -11   2   6     2135.92     2266.40     25.54 o 
 -10   2   6     4744.63     4604.46     33.63 o 
  -9   2   6       12.83       17.23      7.83 o 
  -8   2   6      639.95      652.49     13.11 o 
  -7   2   6      792.84      768.30     13.99 o 
  -6   2   6     9809.65     9296.28     53.17 o 
  -5   2   6      408.14      401.42     11.22 o 
  -4   2   6       75.10       88.49      7.80 o 
  -3   2   6     6350.27     6191.42     35.01 o 
  -2   2   6    26961.41    28340.07    134.33 o 
  -1   2   6     4049.23     4444.31     31.46 o 
   0   2   6     1537.91     2206.19     17.45 o 
   1   2   6      977.16      936.97     25.48 o 
   2   2   6      969.34      888.26     10.40 o 
   3   2   6     1435.31     1178.83     11.42 o 
   4   2   6     5633.37     5388.54     33.08 o 
   5   2   6      347.79      408.48      9.54 o 
   6   2   6     1854.41     1884.93     19.04 o 
   7   2   6     5319.74     5214.61     39.37 o 
   8   2   6     2217.66     2379.21     27.63 o 
   9   2   6      724.37      779.47     16.85 o 
  10   2   6      590.66      518.09     15.29 o 
  11   2   6      876.78      998.31     20.56 o 
  12   2   6      319.01      342.79     15.49 o 
  13   2   6      657.93      655.26     21.01 o 
  14   2   6        4.71      -32.07     20.00 o 
 -14   3   6       38.18       44.74     13.06 o 
 -13   3   6     1159.03     1135.38     23.23 o 
 -12   3   6      228.40      234.46     13.37 o 
 -11   3   6       71.02       74.66     10.92 o 
 -10   3   6      289.06      277.48     12.35 o 
  -9   3   6     2582.11     2705.34     25.67 o 
  -8   3   6       55.96       44.00      8.58 o 
  -7   3   6      546.77      578.25     12.68 o 
  -6   3   6      131.46      130.23      8.40 o 
  -5   3   6     8667.81     8621.43     53.15 o 
  -4   3   6     4454.76     4211.22     27.93 o 
  -3   3   6     3528.53     3497.13     23.60 o 
  -2   3   6      778.33      699.98     11.76 o 
  -1   3   6       76.79       89.72      6.13 o 
   0   3   6     3939.42     4178.38     31.28 o 
   1   3   6    20602.39    21797.78    169.43 o 
   2   3   6     3217.05     3658.77     33.79 o 
   3   3   6      133.18      109.01      6.11 o 
   4   3   6     1679.86     1838.84     15.02 o 
   5   3   6    10926.10    11038.62     68.80 o 
   6   3   6      152.79      182.83      8.83 o 
   7   3   6     1619.48     1666.38     21.47 o 
   8   3   6       64.64       66.39     10.17 o 
   9   3   6     1034.85     1055.78     20.21 o 
  10   3   6      357.87      382.15     14.47 o 
  11   3   6      834.35      773.99     19.23 o 
  12   3   6        0.86        5.29     11.61 o 
  13   3   6      373.42      336.68     17.14 o 
  14   3   6       82.31      101.33     20.42 o 
 -14   4   6      183.51      188.74     15.35 o 
 -13   4   6      488.37      439.78     16.92 o 
 -12   4   6      840.98      854.98     19.58 o 
 -11   4   6     3436.48     3431.02     33.27 o 
 -10   4   6      762.90      790.12     17.59 o 
  -9   4   6       74.21       95.56      9.87 o 
  -8   4   6      522.71      505.98     13.48 o 
  -7   4   6     1093.38     1079.32     16.25 o 
  -6   4   6     3733.10     3592.62     27.57 o 
  -5   4   6     1150.04     1001.30     15.33 o 
  -4   4   6      107.66      102.56      8.07 o 
  -3   4   6     3175.61     3293.43     24.56 o 
  -2   4   6     8966.71     9466.06     62.68 o 
  -1   4   6     8047.05     8155.01     52.29 o 
   0   4   6     7278.42     8327.28     58.98 o 
   1   4   6     7054.92     7149.92     65.15 o 
   2   4   6     2447.75     2143.63     25.77 o 
   3   4   6    11023.20    10484.49     82.03 o 
   4   4   6      274.69      341.88      7.11 o 
   5   4   6       22.38       34.88      6.01 o 
   6   4   6       16.63       36.03      7.41 o 
   7   4   6     4941.16     5220.19     42.58 o 
   8   4   6     1767.24     1712.46     26.80 o 
   9   4   6     2109.49     2022.45     26.92 o 
  10   4   6      341.86      299.83     13.77 o 
  11   4   6      150.86      212.56     13.50 o 
  12   4   6      153.60      171.67     13.88 o 
  13   4   6      631.93      628.85     20.35 o 
 -14   5   6      674.39      715.91     25.14 o 
 -13   5   6      866.57      861.72     21.97 o 
 -12   5   6      190.07      196.79     13.88 o 
 -11   5   6       63.20       52.02     11.33 o 
 -10   5   6     2889.23     2843.16     29.28 o 
  -9   5   6     2316.44     2297.42     25.12 o 
  -8   5   6     3014.78     3136.08     27.86 o 
  -7   5   6      678.27      721.95     15.36 o 
  -6   5   6        0.69       -3.94      7.00 o 
  -5   5   6     4805.77     4697.84     32.98 o 
  -4   5   6     3320.97     3171.58     24.02 o 
  -3   5   6      131.95      145.41      7.38 o 
  -2   5   6       65.85       44.18      6.63 o 
  -1   5   6     2442.90     2368.66     25.61 o 
   0   5   6     7156.38     7616.21     47.45 o 
   1   5   6    10199.02     9873.55     51.53 o 
   2   5   6     1574.19     1651.30     32.77 o 
   3   5   6      103.92      116.47     11.04 o 
   4   5   6      764.99      684.07      9.45 o 
   5   5   6     1645.15     1675.01     16.42 o 
   6   5   6     4645.92     4640.66     33.72 o 
   7   5   6      112.12      152.98      9.35 o 
   8   5   6       71.52       74.51      9.52 o 
   9   5   6     1247.31     1296.43     21.99 o 
  10   5   6     1596.86     1451.50     24.43 o 
  11   5   6      183.99      209.24     13.57 o 
  12   5   6       51.97       14.54     12.00 o 
  13   5   6      260.09      278.15     17.08 o 
 -13   6   6       22.70       18.99     13.41 o 
 -12   6   6     1613.94     1588.77     26.60 o 
 -11   6   6      106.42       69.04     12.04 o 
 -10   6   6      212.66      258.43     13.37 o 
  -9   6   6      389.70      428.56     14.37 o 
  -8   6   6      980.18      983.95     18.21 o 
  -7   6   6       69.87       82.42      9.21 o 
  -6   6   6     4235.00     4285.52     32.55 o 
  -5   6   6      133.59      132.77      8.35 o 
  -4   6   6      166.82      167.53      7.76 o 
  -3   6   6      846.90      872.49     13.20 o 
  -2   6   6     3912.75     3745.90     30.77 o 
  -1   6   6      389.75      439.57     12.59 o 
   0   6   6     2654.63     2575.82     22.50 o 
   1   6   6      409.94      354.32      9.17 o 
   2   6   6     3716.00     3485.93     20.03 o 
   3   6   6       95.53       74.99      5.73 o 
   4   6   6        7.20       11.39      4.87 o 
   5   6   6        0.87        7.56      5.66 o 
   6   6   6     1139.59     1200.23     15.74 o 
   7   6   6      110.52      126.45      9.21 o 
   8   6   6     2181.58     2311.42     31.12 o 
   9   6   6        0.05      -11.35      9.93 o 
  10   6   6       38.51       32.14     10.87 o 
  11   6   6       85.45       98.28     12.33 o 
  12   6   6      784.63      860.92     21.02 o 
  13   6   6       13.23       21.71     13.55 o 
 -13   7   6      127.89       97.27     22.54 o 
 -12   7   6      449.11      525.09     23.76 o 
 -11   7   6        0.08       -2.44     14.20 o 
 -10   7   6     1180.98     1075.83     28.17 o 
  -9   7   6     1249.53     1197.49     27.52 o 
  -8   7   6     3480.46     3415.82     44.44 o 
  -7   7   6      455.13      459.28     18.51 o 
  -6   7   6       14.21       23.09     12.13 o 
  -5   7   6       10.46       14.58     10.00 o 
  -4   7   6     1853.53     1695.44     27.43 o 
  -3   7   6       97.10       88.45     11.24 o 
  -2   7   6       12.08       35.02     10.45 o 
  -1   7   6     1281.26     1332.49     19.81 o 
   0   7   6     4143.70     4118.72     34.32 o 
   1   7   6      129.36      164.92      8.34 o 
   2   7   6     1647.38     1518.09     16.91 o 
   3   7   6     2101.80     2126.26     20.54 o 
   4   7   6      952.09      927.03     12.58 o 
   5   7   6     1517.54     1402.97     16.09 o 
   6   7   6     2227.55     2338.00     22.49 o 
   7   7   6        4.10       10.30      8.05 o 
   8   7   6      610.04      640.59     14.85 o 
   9   7   6       16.94        5.33      9.52 o 
  10   7   6      808.44      810.83     20.31 o 
  11   7   6      629.47      629.83     19.40 o 
  12   7   6       10.53        9.09     15.53 o 
 -12   8   6      306.98      267.59     22.19 o 
 -11   8   6     1588.25     1501.86     39.84 o 
 -10   8   6      226.80      290.88     20.38 o 
  -9   8   6      196.82      189.47     17.60 o 
  -8   8   6      637.17      632.44     22.31 o 
  -7   8   6     2546.68     2434.14     35.87 o 
  -6   8   6     1890.53     1834.70     30.72 o 
  -5   8   6     1665.73     1662.33     29.53 o 
  -4   8   6      418.66      421.17     15.13 o 
  -3   8   6     1943.07     1857.54     27.48 o 
  -2   8   6     1318.95     1282.56     22.61 o 
  -1   8   6     1097.44     1036.94     19.83 o 
   0   8   6      472.55      432.07     12.77 o 
   1   8   6      231.04      290.59     11.10 o 
   2   8   6     2042.78     2009.12     23.06 o 
   3   8   6     2312.52     2372.58     21.65 o 
   4   8   6      320.89      302.20      9.16 o 
   5   8   6      482.63      495.08     11.23 o 
   6   8   6      765.37      834.66     15.84 o 
   7   8   6     1775.99     1746.19     23.25 o 
   8   8   6      713.65      788.43     24.26 o 
   9   8   6       69.17       65.77     16.15 o 
  10   8   6       36.98       70.89     18.82 o 
  11   8   6      345.65      387.74     28.21 o 
  12   8   6      419.31      506.38     41.43 o 
 -12   9   6        6.73       23.62     24.17 o 
 -11   9   6        0.55        1.83     17.16 o 
 -10   9   6       59.91       30.44     16.51 o 
  -9   9   6     1318.88     1279.20     32.32 o 
  -8   9   6      140.59      152.12     16.31 o 
  -7   9   6      436.74      382.83     19.10 o 
  -6   9   6      301.74      306.33     17.42 o 
  -5   9   6      310.03      271.46     17.34 o 
  -4   9   6      353.08      309.64     16.52 o 
  -3   9   6      335.51      316.31     15.60 o 
  -2   9   6      325.63      330.03     14.71 o 
  -1   9   6     3942.79     3912.39     37.75 o 
   0   9   6     1484.50     1547.97     22.27 o 
   1   9   6     3301.55     3388.18     32.93 o 
   2   9   6      200.30      212.01     11.17 o 
   3   9   6       59.26       71.42      9.81 o 
   4   9   6     2805.40     2782.82     26.14 o 
   5   9   6     3440.12     3388.34     30.62 o 
   6   9   6      329.39      389.28     19.71 o 
   7   9   6       10.26        7.96     14.72 o 
   8   9   6       16.90        2.21     15.08 o 
   9   9   6     2318.98     2287.11     38.51 o 
  10   9   6      113.76      115.02     18.17 o 
  11   9   6     1076.46     1054.59     37.88 o 
 -11  10   6     1640.70     1605.08    122.12 o 
 -10  10   6      571.48      570.38     27.24 o 
  -9  10   6       79.52       74.35     18.46 o 
  -8  10   6        2.56        9.04     15.23 o 
  -7  10   6      995.23      943.20     30.06 o 
  -6  10   6        7.91        7.02     14.37 o 
  -5  10   6        2.13        0.34     13.45 o 
  -4  10   6      443.94      419.39     16.97 o 
  -3  10   6     5352.15     5075.96     51.64 o 
  -2  10   6       67.70       79.17     12.63 o 
  -1  10   6     5281.58     5225.91     48.74 o 
   0  10   6      142.58      138.06     12.29 o 
   1  10   6      135.41      149.49     11.59 o 
   2  10   6      114.12      142.35     11.99 o 
   3  10   6     1307.19     1342.36     20.07 o 
   4  10   6      375.71      400.11     21.28 o 
   5  10   6      277.73      319.78     22.63 o 
   6  10   6       28.31        4.38     14.15 o 
   7  10   6     2304.99     2266.64     38.58 o 
   8  10   6       75.65       45.09     15.99 o 
   9  10   6      171.89      110.72     18.83 o 
  10  10   6       76.95       95.94     19.28 o 
 -10  11   6     1021.72      979.38     46.90 o 
  -9  11   6     1423.99     1531.90     46.23 o 
  -8  11   6      329.72      299.81     21.04 o 
  -7  11   6      420.60      427.92     22.46 o 
  -6  11   6      324.64      334.97     18.51 o 
  -5  11   6       98.80       75.76     14.60 o 
  -4  11   6      497.02      435.51     18.30 o 
  -3  11   6     1521.52     1352.70     30.83 o 
  -2  11   6      421.78      452.30     17.91 o 
  -1  11   6     1321.02     1334.65     25.88 o 
   0  11   6     2463.81     2414.00     32.50 o 
   1  11   6     2168.17     2170.05     30.66 o 
   2  11   6      268.64      223.10     13.94 o 
   3  11   6       13.31       10.25      8.97 o 
   4  11   6      432.01      455.18     25.84 o 
   5  11   6     1022.04     1036.43     33.09 o 
   6  11   6      247.74      297.04     20.08 o 
   7  11   6        0.19      -23.14     15.00 o 
   8  11   6      269.61      231.73     20.82 o 
   9  11   6      592.88      599.34     27.09 o 
  -9  12   6      230.24      217.21     40.45 o 
  -8  12   6      432.23      466.46     22.39 o 
  -7  12   6      699.01      675.24     24.54 o 
  -6  12   6      786.76      789.40     25.01 o 
  -5  12   6      229.19      224.10     23.61 o 
  -4  12   6      285.98      275.20     17.30 o 
  -3  12   6       67.10       59.46     14.52 o 
  -2  12   6     1755.51     1645.34     31.15 o 
  -1  12   6      228.09      216.11     16.39 o 
   0  12   6       36.50       31.81     12.38 o 
   1  12   6      128.03      137.57     13.89 o 
   2  12   6     2298.06     2270.65     32.58 o 
   3  12   6      392.39      420.67     28.66 o 
   4  12   6     1098.18     1101.35     39.29 o 
   5  12   6       59.26       73.71     22.69 o 
   6  12   6      249.88      283.75     25.81 o 
   7  12   6        6.88        8.55     20.95 o 
   8  12   6     1312.09     1338.02     44.02 o 
  -7  13   6        5.52       51.68     19.05 o 
  -6  13   6       62.64       27.42     15.99 o 
  -5  13   6      348.79      390.90     20.64 o 
  -4  13   6     2708.48     2640.74     38.08 o 
  -3  13   6        2.63       11.21     15.08 o 
  -2  13   6      178.10      150.61     17.08 o 
  -1  13   6       73.30       52.51     14.58 o 
   0  13   6     1517.55     1598.16     36.32 o 
   1  13   6      239.20      227.00     16.51 o 
   2  13   6      544.69      562.13     31.01 o 
   3  13   6       16.82       -1.22     23.08 o 
   4  13   6      660.09      759.33     35.90 o 
   5  13   6        8.41       10.06     20.83 o 
   6  13   6     1432.05     1625.92     56.68 o 
  -5  14   6      812.73      845.42     31.57 o 
  -4  14   6       49.48       42.70     17.00 o 
  -3  14   6      108.51       87.04     15.51 o 
  -2  14   6      687.47      732.46     27.67 o 
  -1  14   6      580.23      568.67     23.84 o 
   0  14   6        8.30       -9.89     15.36 o 
   1  14   6      139.70      165.85     24.75 o 
   2  14   6      664.58      644.73     37.25 o 
   3  14   6      489.37      494.93     32.46 o 
   4  14   6      238.16      233.33     45.46 o 
  -1  15   6       37.39       48.62     23.17 o 
   0  15   6       19.16      -20.02     69.48 o 
 -15   0   7     1146.61     1244.67     60.72 o 
 -13   0   7      719.43      740.84     28.60 o 
 -11   0   7      552.82      610.80     21.81 o 
  -9   0   7     5049.90     5375.64     48.56 o 
  -7   0   7     1158.92     1242.07     23.48 o 
  -5   0   7    14338.76    13880.84    102.94 o 
  -3   0   7      361.17      447.69     14.35 o 
  -1   0   7     8689.11     8036.51     59.20 o 
   1   0   7     2844.69     3013.30     31.96 o 
   3   0   7    13292.17    12830.21     91.07 o 
   5   0   7    12674.64    12847.81    106.28 o 
   7   0   7     2262.66     2274.81     32.70 o 
   9   0   7     5280.81     5040.45     55.14 o 
  11   0   7      888.53      770.90     26.76 o 
  13   0   7     2232.45     2284.52     44.70 o 
 -15   1   7        3.91       10.16     19.41 o 
 -14   1   7      106.69      144.65     17.61 o 
 -13   1   7      983.94      980.92     22.30 o 
 -12   1   7       57.17       74.21     11.37 o 
 -11   1   7     3657.46     3613.22     32.02 o 
 -10   1   7      236.05      253.94     11.31 o 
  -9   1   7      823.96      939.47     15.56 o 
  -8   1   7      721.90      758.94     13.90 o 
  -7   1   7     3292.88     3373.92     27.11 o 
  -6   1   7       73.51       85.90      7.78 o 
  -5   1   7     1617.62     1807.01     18.57 o 
  -4   1   7     4623.00     4322.49     29.72 o 
  -3   1   7     3532.08     3280.89     22.66 o 
  -2   1   7       51.82       87.64      5.34 o 
  -1   1   7     2954.60     3482.91     24.03 o 
   0   1   7     4005.64     4073.64     28.28 o 
   1   1   7        5.84        3.38      5.13 o 
   2   1   7      541.79      578.80     10.28 o 
   3   1   7     3128.25     3351.30     20.94 o 
   4   1   7     1961.26     1979.88     19.35 o 
   5   1   7     2467.36     2113.48     20.32 o 
   6   1   7     3738.94     3708.47     30.09 o 
   7   1   7      878.06      842.17     14.71 o 
   8   1   7       64.14       69.10      8.97 o 
   9   1   7     1146.57     1104.25     18.46 o 
  10   1   7      189.10      183.20     12.30 o 
  11   1   7     3411.18     3261.18     34.16 o 
  12   1   7        0.26      -16.27     11.37 o 
  13   1   7      232.65      282.28     16.27 o 
  14   1   7       49.33       13.39     17.32 o 
 -14   2   7     1016.47     1258.53     25.95 o 
 -13   2   7      139.65      180.87     13.57 o 
 -12   2   7       11.72       16.03     10.69 o 
 -11   2   7      360.88      373.64     12.95 o 
 -10   2   7     3291.02     3341.66     28.51 o 
  -9   2   7     1599.89     1775.92     19.46 o 
  -8   2   7       13.37        9.59      7.52 o 
  -7   2   7     1490.26     1533.56     16.99 o 
  -6   2   7     8509.63     8824.87     51.27 o 
  -5   2   7      480.69      396.15     10.58 o 
  -4   2   7     8618.80     9229.62     51.92 o 
  -3   2   7      275.20      329.39      8.74 o 
  -2   2   7      139.51       64.04      5.65 o 
  -1   2   7    29212.86    31044.71    182.29 o 
   0   2   7     6529.28     6398.54     40.68 o 
   1   2   7      102.38      132.72      8.00 o 
   2   2   7     3044.92     2868.87     24.53 o 
   3   2   7     1313.12     1410.61     13.02 o 
   4   2   7     7477.47     7877.40     44.93 o 
   5   2   7      169.70      114.47      7.33 o 
   6   2   7     1831.82     1865.18     18.92 o 
   7   2   7      227.96      303.21     10.79 o 
   8   2   7     2821.14     2665.31     27.36 o 
   9   2   7     2419.74     2276.80     25.16 o 
  10   2   7      343.01      302.31     14.82 o 
  11   2   7      177.43      167.05     12.53 o 
  12   2   7      640.93      657.07     19.09 o 
  13   2   7      251.75      248.85     16.15 o 
 -14   3   7       19.70       20.77     12.99 o 
 -13   3   7      100.00      110.68     13.43 o 
 -12   3   7     2466.31     2458.57     28.12 o 
 -11   3   7       92.43       80.16     11.15 o 
 -10   3   7       29.27       39.89      9.86 o 
  -9   3   7       13.14        9.20      8.86 o 
  -8   3   7     7690.84     7983.29     50.80 o 
  -7   3   7        1.67       -6.26      7.08 o 
  -6   3   7     5745.28     5581.41     37.60 o 
  -5   3   7        4.63       -6.64      6.61 o 
  -4   3   7    10265.25    10136.89     55.13 o 
  -3   3   7     2103.73     2023.14     17.48 o 
  -2   3   7    14880.92    14916.58     83.52 o 
  -1   3   7     5006.31     5164.49     45.32 o 
   0   3   7      516.38      496.37      9.66 o 
   1   3   7     1371.82     1607.88     24.68 o 
   2   3   7     6488.79     6052.33     54.74 o 
   3   3   7       81.21       48.50     11.54 o 
   4   3   7       12.28        7.73      4.80 o 
   5   3   7     1926.78     1777.65     16.43 o 
   6   3   7     3886.33     4058.60     32.45 o 
   7   3   7       73.92       78.56      9.34 o 
   8   3   7     1784.93     1768.32     22.07 o 
   9   3   7      496.77      488.63     14.80 o 
  10   3   7      668.93      584.97     16.22 o 
  11   3   7      182.47      166.88     12.74 o 
  12   3   7     1425.23     1403.00     25.25 o 
  13   3   7       11.21        1.66     12.89 o 
 -14   4   7      756.23      828.00     22.15 o 
 -13   4   7       88.91       86.88     12.83 o 
 -12   4   7      126.46      104.07     12.13 o 
 -11   4   7      316.96      315.45     14.62 o 
 -10   4   7     2486.67     2579.38     27.83 o 
  -9   4   7      335.09      350.56     12.56 o 
  -8   4   7        1.10        9.67      8.62 o 
  -7   4   7      335.22      319.00     10.87 o 
  -6   4   7    12801.62    12822.23     70.55 o 
  -5   4   7     3001.47     3135.97     26.64 o 
  -4   4   7     5409.83     5540.15     35.68 o 
  -3   4   7     1821.11     2074.81     18.68 o 
  -2   4   7     2448.58     2199.15     22.22 o 
  -1   4   7       15.64       22.02      5.61 o 
   0   4   7    11623.17    11407.50     75.51 o 
   1   4   7     4973.95     5898.29     81.36 o 
   2   4   7      864.83      774.31     19.43 o 
   3   4   7      538.61      714.62     18.25 o 
   4   4   7     5323.16     4955.35     29.41 o 
   5   4   7       17.61       50.55      6.25 o 
   6   4   7     1048.66     1039.90     14.76 o 
   7   4   7       15.04       20.90      8.34 o 
   8   4   7     2538.94     2583.17     26.82 o 
   9   4   7        3.42        9.11      9.65 o 
  10   4   7      650.63      573.11     16.76 o 
  11   4   7       89.79       64.54     11.29 o 
  12   4   7      729.19      705.21     19.69 o 
  13   4   7      159.82      139.65     14.67 o 
 -14   5   7        6.84      -24.48     15.54 o 
 -13   5   7     1142.96     1238.83     24.93 o 
 -12   5   7       10.94       -4.89     11.41 o 
 -11   5   7      310.76      319.98     14.50 o 
 -10   5   7     1182.41     1201.89     20.94 o 
  -9   5   7      159.56      206.21     11.67 o 
  -8   5   7     1789.14     1759.68     21.13 o 
  -7   5   7      797.30      831.59     16.01 o 
  -6   5   7       77.27       77.99      8.28 o 
  -5   5   7      297.91      286.72     10.39 o 
  -4   5   7     3395.95     3189.77     24.98 o 
  -3   5   7     5078.46     4977.33     34.86 o 
  -2   5   7       94.80       71.56      7.97 o 
  -1   5   7      460.39      480.12     10.41 o 
   0   5   7      992.81     1098.56     13.30 o 
   1   5   7     7283.88     7160.08     64.25 o 
   2   5   7     3410.63     3502.78     39.40 o 
   3   5   7        1.27        1.01      8.99 o 
   4   5   7       39.76       43.92     10.42 o 
   5   5   7       36.18       46.53      5.51 o 
   6   5   7      273.28      386.43      9.98 o 
   7   5   7     2912.08     2881.67     25.73 o 
   8   5   7       37.22       26.23      8.72 o 
   9   5   7       76.65       73.44     10.67 o 
  10   5   7      557.97      560.09     16.69 o 
  11   5   7     1776.07     1736.99     25.37 o 
  12   5   7      417.04      409.78     16.39 o 
  13   5   7      125.38      150.22     15.40 o 
 -13   6   7      681.81      727.50     27.26 o 
 -12   6   7        5.05       -1.74     13.83 o 
 -11   6   7     1481.46     1529.33     25.85 o 
 -10   6   7      127.93      142.43     12.14 o 
  -9   6   7     1921.94     1894.36     24.68 o 
  -8   6   7      398.29      416.90     13.63 o 
  -7   6   7     1160.38     1139.47     18.71 o 
  -6   6   7       89.42      115.90      8.99 o 
  -5   6   7     8358.29     7675.63     48.17 o 
  -4   6   7       20.28        8.31      6.76 o 
  -3   6   7     1749.83     1701.32     18.28 o 
  -2   6   7      104.80       90.55     10.87 o 
  -1   6   7     9170.15     9131.54     77.46 o 
   0   6   7      262.00      310.27      9.70 o 
   1   6   7     3381.34     3343.96     29.80 o 
   2   6   7      425.11      437.04     16.40 o 
   3   6   7     4168.31     4140.29     37.15 o 
   4   6   7      435.80      532.44     16.21 o 
   5   6   7     4375.99     4422.76     29.16 o 
   6   6   7        1.74        1.00      6.47 o 
   7   6   7     1646.19     1684.75     19.29 o 
   8   6   7       12.70       14.78      8.54 o 
   9   6   7     2597.56     2528.06     29.62 o 
  10   6   7      223.84      291.66     14.37 o 
  11   6   7        1.32      -11.78     10.76 o 
  12   6   7       38.17       46.32     12.05 o 
 -13   7   7      696.54      617.26     37.50 o 
 -12   7   7        9.88       -2.47     16.19 o 
 -11   7   7     1570.43     1619.11     33.47 o 
 -10   7   7       12.94       15.30     14.44 o 
  -9   7   7      965.11      941.27     25.46 o 
  -8   7   7      443.04      403.03     19.73 o 
  -7   7   7     5079.03     5031.80     54.71 o 
  -6   7   7       27.50       40.68     12.58 o 
  -5   7   7       17.58        5.68     10.33 o 
  -4   7   7      531.04      572.45     16.18 o 
  -3   7   7     1144.63     1117.08     22.63 o 
  -2   7   7        9.19        4.40     11.21 o 
  -1   7   7        9.64      -14.54      7.27 o 
   0   7   7      155.64      159.31      8.42 o 
   1   7   7     7031.36     7433.19     47.65 o 
   2   7   7     1788.86     1839.43     15.73 o 
   3   7   7      242.63      251.38     14.44 o 
   4   7   7       48.47       23.42     11.26 o 
   5   7   7      572.78      564.63     10.45 o 
   6   7   7     2212.07     2164.91     20.63 o 
   7   7   7     1508.10     1552.22     19.08 o 
   8   7   7       94.50       66.84     14.81 o 
   9   7   7      339.88      369.99     21.00 o 
  10   7   7      182.73      147.47     22.45 o 
  11   7   7     1572.63     1493.92     43.26 o 
  12   7   7      270.98      323.56     27.85 o 
 -12   8   7       99.67      139.59     20.83 o 
 -11   8   7      376.18      341.84     22.10 o 
 -10   8   7      589.04      600.56     25.43 o 
  -9   8   7      776.93      795.88     26.45 o 
  -8   8   7      299.68      299.90     19.01 o 
  -7   8   7       69.80       82.85     15.06 o 
  -6   8   7     2193.52     2145.22     33.84 o 
  -5   8   7     1004.89      927.50     22.39 o 
  -4   8   7     4509.42     4375.56     41.52 o 
  -3   8   7       56.06       30.24     11.09 o 
  -2   8   7       52.01       54.57      9.89 o 
  -1   8   7      239.91      247.01     12.39 o 
   0   8   7     1023.09     1019.87     17.77 o 
   1   8   7      275.30      275.05     10.70 o 
   2   8   7      737.33      795.96     12.49 o 
   3   8   7     1608.37     1564.62     18.04 o 
   4   8   7     3158.61     3431.74     38.97 o 
   5   8   7      547.94      583.99     20.81 o 
   6   8   7      360.84      373.47     19.00 o 
   7   8   7      702.42      757.81     24.23 o 
   8   8   7      689.39      742.22     25.30 o 
   9   8   7      252.54      284.08     20.03 o 
  10   8   7      593.42      711.46     31.09 o 
  11   8   7      114.63      142.57     22.87 o 
 -12   9   7     1275.95     1244.71     47.69 o 
 -11   9   7       54.90       64.05     18.44 o 
 -10   9   7       34.82       40.44     16.83 o 
  -9   9   7       13.24       10.02     15.56 o 
  -8   9   7     2049.69     1950.06     37.24 o 
  -7   9   7      285.97      249.90     17.17 o 
  -6   9   7     1711.39     1694.21     31.32 o 
  -5   9   7       35.95       28.19     12.94 o 
  -4   9   7      235.59      271.62     15.13 o 
  -3   9   7      295.97      293.46     14.25 o 
  -2   9   7      860.83      872.62     19.90 o 
  -1   9   7      552.19      541.55     16.75 o 
   0   9   7       99.07      132.33     10.71 o 
   1   9   7      546.78      547.02     14.82 o 
   2   9   7     1362.07     1393.03     17.32 o 
   3   9   7      661.09      607.74     15.09 o 
   4   9   7       95.73      108.56     19.01 o 
   5   9   7     1280.72     1368.70     28.35 o 
   6   9   7     2695.40     2771.26     40.06 o 
   7   9   7      110.14      162.53     17.30 o 
   8   9   7      107.70       93.41     17.13 o 
   9   9   7      170.60      147.52     18.85 o 
  10   9   7      609.14      706.35     30.14 o 
  11   9   7      121.38       87.88     22.67 o 
 -11  10   7      103.40      111.93     29.16 o 
 -10  10   7     1464.78     1494.98     39.04 o 
  -9  10   7      258.84      235.68     21.29 o 
  -8  10   7       79.14       64.83     18.21 o 
  -7  10   7        0.03      -13.90     14.74 o 
  -6  10   7     1117.71     1028.78     28.65 o 
  -5  10   7      384.06      390.29     20.25 o 
  -4  10   7     2570.59     2572.17     36.43 o 
  -3  10   7      153.01      152.06     13.81 o 
  -2  10   7     1788.21     1857.74     28.90 o 
  -1  10   7      108.93      124.98     12.77 o 
   0  10   7     2249.30     2183.60     27.70 o 
   1  10   7       84.74       71.49     10.51 o 
   2  10   7      590.84      601.08     13.97 o 
   3  10   7       15.27       22.17     15.28 o 
   4  10   7     2869.81     2941.47     44.24 o 
   5  10   7        8.12      -18.61     15.13 o 
   6  10   7      185.79      146.52     16.92 o 
   7  10   7       64.40       59.56     16.59 o 
   8  10   7      980.75     1096.59     30.98 o 
   9  10   7       36.45       34.07     16.82 o 
  10  10   7     1135.64     1099.45     33.56 o 
 -10  11   7       51.81       85.43     28.33 o 
  -9  11   7      761.06      669.49     29.04 o 
  -8  11   7      923.48      907.16     29.97 o 
  -7  11   7      493.08      441.28     22.84 o 
  -6  11   7      167.23      122.33     15.69 o 
  -5  11   7      151.40      111.13     15.12 o 
  -4  11   7      340.26      346.18     17.21 o 
  -3  11   7      718.88      699.64     23.46 o 
  -2  11   7      610.17      622.17     22.18 o 
  -1  11   7        4.79       -0.05     11.36 o 
   0  11   7      400.00      455.36     17.06 o 
   1  11   7     1377.79     1364.99     24.94 o 
   2  11   7     2286.44     2327.99     47.59 o 
   3  11   7      243.34      234.38     19.73 o 
   4  11   7       23.34        8.88     16.06 o 
   5  11   7      266.04      250.83     21.01 o 
   6  11   7     1321.91     1470.49     36.73 o 
   7  11   7      102.65      120.70     18.71 o 
   8  11   7       91.12       72.51     17.92 o 
   9  11   7       84.18       34.70     18.72 o 
  -9  12   7      304.26      272.42     32.37 o 
  -8  12   7       10.43       -6.12     15.72 o 
  -7  12   7      944.68      960.15     27.98 o 
  -6  12   7      368.00      343.46     20.08 o 
  -5  12   7     4126.51     4221.16     49.76 o 
  -4  12   7     1047.14     1013.09     25.63 o 
  -3  12   7       28.06       16.39     14.17 o 
  -2  12   7      117.82      123.78     15.11 o 
  -1  12   7     1384.31     1366.93     27.43 o 
   0  12   7      295.83      336.63     16.81 o 
   1  12   7      192.81      145.61     13.79 o 
   2  12   7        1.13       26.37     18.42 o 
   3  12   7     1129.97     1107.20     36.28 o 
   4  12   7      751.70      792.26     34.77 o 
   5  12   7     1356.03     1378.78     44.60 o 
   6  12   7       55.05       67.02     23.25 o 
   7  12   7      199.28      223.68     25.91 o 
   8  12   7        0.45        6.79     23.54 o 
  -7  13   7      616.36      671.71     40.22 o 
  -6  13   7       42.48       51.46     16.18 o 
  -5  13   7      222.05      184.18     17.67 o 
  -4  13   7       23.92       28.13     15.19 o 
  -3  13   7     2568.01     2551.30     43.81 o 
  -2  13   7        0.38       -1.89     13.68 o 
  -1  13   7      118.32      107.62     16.80 o 
   0  13   7       10.36        3.95     12.64 o 
   1  13   7     2113.01     2175.98     64.51 o 
   2  13   7       58.82       75.03     22.53 o 
   3  13   7      865.03      885.33     37.40 o 
   4  13   7        0.03       20.75     22.70 o 
   5  13   7       61.07       72.49     24.11 o 
   6  13   7       19.07       50.86     22.56 o 
  -5  14   7      906.69      945.01     33.86 o 
  -4  14   7       90.85       68.54     17.90 o 
  -3  14   7      133.61      123.21     16.33 o 
  -2  14   7       32.65       16.75     15.60 o 
  -1  14   7      205.18      221.12     18.67 o 
   0  14   7      717.49      767.21     38.88 o 
   1  14   7       86.89       91.45     23.74 o 
   2  14   7      189.80      150.73     25.70 o 
   3  14   7      294.37      295.10     29.33 o 
   4  14   7      737.30      781.32     71.47 o 
 -14   0   8     1059.00     1337.35     37.54 o 
 -12   0   8     1547.95     1656.49     32.92 o 
 -10   0   8      496.74      573.01     20.35 o 
  -8   0   8       52.29       61.85     10.64 o 
  -6   0   8     1384.82     1365.39     23.28 o 
  -4   0   8    20202.64    19199.05    142.31 o 
  -2   0   8     2104.70     2050.35     23.16 o 
   0   0   8    18012.24    17985.87    148.24 o 
   2   0   8     1035.49     1186.86     18.82 o 
   4   0   8     7367.25     7415.96     63.38 o 
   6   0   8     2786.90     2798.86     38.89 o 
   8   0   8     1069.42     1071.06     26.43 o 
  10   0   8     1215.45     1084.29     28.90 o 
  12   0   8       19.67       20.61     17.60 o 
 -14   1   8       94.40      115.72     14.21 o 
 -13   1   8       37.31       58.39     12.11 o 
 -12   1   8      272.29      318.83     13.91 o 
 -11   1   8      870.91      987.72     18.46 o 
 -10   1   8     4225.70     4226.92     32.11 o 
  -9   1   8      117.00      133.01      9.33 o 
  -8   1   8      966.66      992.66     15.61 o 
  -7   1   8      501.53      557.52     12.31 o 
  -6   1   8     2376.29     2461.43     22.47 o 
  -5   1   8      250.08      212.13      9.15 o 
  -4   1   8      102.15       64.92      7.25 o 
  -3   1   8     3934.19     4092.80     26.47 o 
  -2   1   8     3263.11     3039.93     20.56 o 
  -1   1   8     7061.31     7029.09     42.67 o 
   0   1   8     2997.28     3067.81     23.64 o 
   1   1   8       38.55       25.39      4.76 o 
   2   1   8     4909.60     4665.86     33.39 o 
   3   1   8     1032.33     1148.90     14.09 o 
   4   1   8    12837.46    13310.11     69.53 o 
   5   1   8      752.96      804.81     20.08 o 
   6   1   8      780.26      788.49     14.40 o 
   7   1   8     2059.04     1947.10     23.06 o 
   8   1   8     3307.17     3381.96     34.29 o 
   9   1   8      122.73      142.28     11.75 o 
  10   1   8      660.68      700.29     18.73 o 
  11   1   8     1252.10     1246.32     24.83 o 
  12   1   8      524.30      514.99     19.02 o 
  13   1   8      669.88      725.28     21.18 o 
 -14   2   8      400.30      485.40     18.89 o 
 -13   2   8     1034.79     1156.09     23.00 o 
 -12   2   8      297.23      336.93     14.53 o 
 -11   2   8        1.75       -5.37      9.43 o 
 -10   2   8      362.86      439.54     13.08 o 
  -9   2   8     2768.85     2772.38     23.76 o 
  -8   2   8      126.61      170.51      9.34 o 
  -7   2   8       24.74       18.15      7.01 o 
  -6   2   8       30.61       49.92      7.33 o 
  -5   2   8    10651.55    10945.20     63.07 o 
  -4   2   8     6232.29     6058.85     37.75 o 
  -3   2   8     4542.53     4802.84     31.51 o 
  -2   2   8        1.09        4.10      5.74 o 
  -1   2   8      764.00      664.65     12.05 o 
   0   2   8     3165.63     3577.38     27.32 o 
   1   2   8    13999.14    14723.38     90.68 o 
   2   2   8     2380.29     2379.73     21.86 o 
   3   2   8       14.90       45.35      6.68 o 
   4   2   8      147.16      103.33      5.80 o 
   5   2   8     3699.68     3621.16     26.78 o 
   6   2   8      701.10      737.79     14.28 o 
   7   2   8      261.57      250.22     11.41 o 
   8   2   8       24.42       20.06      9.17 o 
   9   2   8     2314.23     2321.49     27.03 o 
  10   2   8     1571.22     1506.30     22.95 o 
  11   2   8      638.45      571.54     17.15 o 
  12   2   8        3.45        3.58     12.35 o 
  13   2   8     1053.38     1073.03     29.99 o 
 -14   3   8        8.14       13.18     13.25 o 
 -13   3   8      203.03      210.88     14.39 o 
 -12   3   8       61.02       60.93     11.28 o 
 -11   3   8     4308.79     4296.90     36.69 o 
 -10   3   8       22.33       15.62      9.83 o 
  -9   3   8     2050.62     1975.80     22.65 o 
  -8   3   8      260.72      280.92     10.92 o 
  -7   3   8     2887.24     2753.57     23.72 o 
  -6   3   8      175.76      209.39      8.96 o 
  -5   3   8     8438.16     8311.96     53.99 o 
  -4   3   8     1516.99     1737.75     17.15 o 
  -3   3   8     5601.25     5472.75     33.32 o 
  -2   3   8        0.09        5.56      6.82 o 
  -1   3   8    16745.63    17431.88    100.62 o 
   0   3   8     2072.61     2341.29     19.42 o 
   1   3   8      218.16      176.30     12.82 o 
   2   3   8        2.41       13.99     10.86 o 
   3   3   8     5058.00     5297.91     50.64 o 
   4   3   8      575.45      582.31      8.89 o 
   5   3   8      244.81      282.10      8.13 o 
   6   3   8       58.49       41.95      7.57 o 
   7   3   8     4345.70     4320.63     34.77 o 
   8   3   8      341.63      345.94     11.91 o 
   9   3   8     1100.85     1064.62     18.91 o 
  10   3   8      249.59      285.37     13.37 o 
  11   3   8      423.37      372.54     15.26 o 
  12   3   8        0.32      -11.84     11.79 o 
  13   3   8     1376.32     1543.15     28.71 o 
 -14   4   8      374.99      376.01     19.54 o 
 -13   4   8     1131.33     1232.29     23.36 o 
 -12   4   8      404.16      398.46     15.63 o 
 -11   4   8       22.75       34.43     10.90 o 
 -10   4   8      603.06      577.43     15.47 o 
  -9   4   8     6388.00     6422.12     43.70 o 
  -8   4   8     3108.49     3004.78     28.00 o 
  -7   4   8     1768.39     1636.50     19.85 o 
  -6   4   8       69.92       81.55      8.26 o 
  -5   4   8     8856.69     8831.36     55.47 o 
  -4   4   8     1627.33     1721.02     17.76 o 
  -3   4   8     1879.58     2070.66     18.69 o 
  -2   4   8        6.32       16.68      7.55 o 
  -1   4   8     2000.02     1956.49     25.56 o 
   0   4   8     1737.88     1886.67     20.08 o 
   1   4   8     6919.68     6888.70     65.55 o 
   2   4   8      293.28      373.59     14.98 o 
   3   4   8      468.01      403.59     17.29 o 
   4   4   8       84.90      132.78     11.81 o 
   5   4   8     2681.26     2608.30     22.67 o 
   6   4   8     1485.22     1442.54     17.05 o 
   7   4   8      303.53      275.50     11.31 o 
   8   4   8        0.03       -0.42      8.92 o 
   9   4   8     1053.94     1064.40     21.69 o 
  10   4   8       99.90       90.10     11.36 o 
  11   4   8      329.60      313.35     16.81 o 
  12   4   8      105.28      103.05     12.80 o 
  13   4   8      554.12      585.13     21.33 o 
 -14   5   8      165.00      212.42     21.90 o 
 -13   5   8      219.69      262.43     15.53 o 
 -12   5   8     1219.85     1200.66     23.93 o 
 -11   5   8     1798.80     1898.40     26.12 o 
 -10   5   8      929.63      915.66     19.20 o 
  -9   5   8       59.56       53.32     10.01 o 
  -8   5   8       66.48       40.82      9.01 o 
  -7   5   8     1407.70     1399.32     19.62 o 
  -6   5   8     1641.41     1580.44     19.38 o 
  -5   5   8     1543.97     1391.85     17.29 o 
  -4   5   8      172.70      246.70      8.86 o 
  -3   5   8       10.41       -0.90      6.15 o 
  -2   5   8     9994.09    10276.15     69.04 o 
  -1   5   8      111.44      210.87      9.06 o 
   0   5   8     9278.51     9679.79     58.38 o 
   1   5   8     1725.38     1939.19     33.78 o 
   2   5   8       70.64       23.77     10.49 o 
   3   5   8      683.28      668.15     16.22 o 
   4   5   8        1.14        6.00      9.37 o 
   5   5   8      384.19      312.11      8.92 o 
   6   5   8        1.29        4.03      6.18 o 
   7   5   8      821.41      887.59     14.88 o 
   8   5   8     2623.66     2627.26     26.08 o 
   9   5   8       46.30       38.72      9.82 o 
  10   5   8       48.21       28.57     10.32 o 
  11   5   8      497.74      418.89     15.34 o 
  12   5   8      603.49      686.31     19.49 o 
  13   5   8      533.20      507.74     20.16 o 
 -13   6   8       93.44      107.32     18.89 o 
 -12   6   8      483.75      548.71     23.76 o 
 -11   6   8        3.55       16.03     15.32 o 
 -10   6   8     1146.60     1120.77     28.00 o 
  -9   6   8      104.85       91.09     14.69 o 
  -8   6   8     2866.61     2769.40     35.19 o 
  -7   6   8        0.05       -9.66     11.60 o 
  -6   6   8      133.43      151.60     12.08 o 
  -5   6   8      788.08      795.89     20.85 o 
  -4   6   8     6114.18     5821.93     50.95 o 
  -3   6   8      126.72      167.43     10.79 o 
  -2   6   8        0.13      -11.85     10.27 o 
  -1   6   8        5.54       -7.27     10.13 o 
   0   6   8     6754.38     6622.79     55.66 o 
   1   6   8        8.81       34.49     10.35 o 
   2   6   8      449.88      484.19     14.76 o 
   3   6   8      270.95      311.97     15.59 o 
   4   6   8     1112.56     1183.41     21.26 o 
   5   6   8      854.62      801.38     20.19 o 
   6   6   8     3737.33     3702.02     30.78 o 
   7   6   8      446.22      375.82     10.94 o 
   8   6   8      747.67      766.18     15.22 o 
   9   6   8      100.79       87.45     11.62 o 
  10   6   8     1131.17     1120.58     39.41 o 
  11   6   8       77.64       54.79     24.22 o 
  12   6   8        5.75       -2.41     17.40 o 
 -13   7   8        3.27       14.66     20.53 o 
 -12   7   8      133.46      126.28     18.14 o 
 -11   7   8      194.90      211.60     18.42 o 
 -10   7   8      512.03      485.11     21.63 o 
  -9   7   8       35.40        5.55     13.27 o 
  -8   7   8      769.80      777.37     25.32 o 
  -7   7   8      694.72      685.29     23.29 o 
  -6   7   8     4426.54     4338.49     46.71 o 
  -5   7   8      412.71      430.47     16.52 o 
  -4   7   8      224.85      258.16     13.82 o 
  -3   7   8     1068.99     1036.60     20.94 o 
  -2   7   8     4089.27     4085.90     41.43 o 
  -1   7   8      264.42      261.11     10.71 o 
   0   7   8     3409.86     3388.86     28.76 o 
   1   7   8        2.89        9.35      5.74 o 
   2   7   8     4260.69     4572.39     43.71 o 
   3   7   8     2803.47     2940.20     34.66 o 
   4   7   8     1849.93     1914.98     28.68 o 
   5   7   8      680.42      738.56     21.93 o 
   6   7   8     1013.92     1156.26     26.80 o 
   7   7   8      663.72      682.08     22.82 o 
   8   7   8     1423.90     1547.91     32.19 o 
   9   7   8      257.91      308.74     25.08 o 
  10   7   8       46.86       31.31     21.47 o 
  11   7   8       15.48       17.03     21.06 o 
  12   7   8     1104.19     1095.20     47.05 o 
 -12   8   8       93.15      116.35     19.93 o 
 -11   8   8       59.09       37.80     17.41 o 
 -10   8   8      592.51      592.53     25.57 o 
  -9   8   8      732.84      675.85     25.56 o 
  -8   8   8      719.97      649.99     28.22 o 
  -7   8   8       81.16       98.34     15.43 o 
  -6   8   8     1314.18     1324.34     29.39 o 
  -5   8   8      122.91      113.94     12.13 o 
  -4   8   8      975.43      950.61     20.51 o 
  -3   8   8      210.53      208.40     13.66 o 
  -2   8   8      119.00      165.14     11.12 o 
  -1   8   8      845.54      840.77     18.17 o 
   0   8   8     1849.07     1866.32     22.27 o 
   1   8   8     1757.82     1808.16     26.33 o 
   2   8   8      248.06      246.32      9.04 o 
   3   8   8      298.70      319.67     16.88 o 
   4   8   8     2919.76     2951.62     42.12 o 
   5   8   8     3219.10     3215.57     39.14 o 
   6   8   8     3245.80     3152.96     41.61 o 
   7   8   8      173.72      153.24     16.80 o 
   8   8   8       60.59       85.28     19.86 o 
   9   8   8      438.76      467.11     24.23 o 
  10   8   8      772.05      698.07     32.93 o 
  11   8   8      618.29      693.15     33.00 o 
 -11   9   8     1199.52     1213.94     35.40 o 
 -10   9   8       62.08       65.71     17.44 o 
  -9   9   8       20.84       11.32     16.25 o 
  -8   9   8      145.34      152.41     18.01 o 
  -7   9   8      456.56      433.52     21.55 o 
  -6   9   8      246.42      193.62     16.16 o 
  -5   9   8      160.20      195.54     15.78 o 
  -4   9   8      102.91       69.72     13.05 o 
  -3   9   8     3454.72     3555.75     37.93 o 
  -2   9   8      996.33     1007.93     20.69 o 
  -1   9   8     5059.42     4852.89     43.64 o 
   0   9   8        1.82       -1.37      8.96 o 
   1   9   8      228.32      181.21     10.57 o 
   2   9   8      353.75      371.62     19.52 o 
   3   9   8     2812.59     2911.03     42.33 o 
   4   9   8      110.67      111.88     16.75 o 
   5   9   8      266.42      302.81     20.38 o 
   6   9   8        5.28       -1.70     14.03 o 
   7   9   8     1281.26     1381.90     32.18 o 
   8   9   8      298.71      366.83     21.43 o 
   9   9   8      350.89      362.83     21.95 o 
  10   9   8       11.04        3.55     19.24 o 
 -11  10   8        0.90      -29.12     25.55 o 
 -10  10   8      308.85      282.81     23.87 o 
  -9  10   8     1542.37     1561.96     42.25 o 
  -8  10   8       12.62       22.10     17.21 o 
  -7  10   8      401.06      349.78     22.12 o 
  -6  10   8      176.92      153.97     17.23 o 
  -5  10   8      593.60      485.23     21.90 o 
  -4  10   8      157.22      189.73     14.58 o 
  -3  10   8     1709.19     1648.37     32.30 o 
  -2  10   8        5.13       -3.70     11.74 o 
  -1  10   8     3207.20     3267.53     34.95 o 
   0  10   8      357.08      361.24     14.08 o 
   1  10   8     3757.95     3623.30     35.48 o 
   2  10   8      923.88      891.44     27.21 o 
   3  10   8       51.74       35.23     16.00 o 
   4  10   8       11.13        4.37     17.66 o 
   5  10   8     1157.77     1162.47     32.27 o 
   6  10   8       13.19       19.29     15.03 o 
   7  10   8        4.84       -3.70     14.86 o 
   8  10   8      332.42      395.42     22.64 o 
   9  10   8      999.50     1094.03     32.50 o 
  10  10   8       64.70       73.28     22.56 o 
 -10  11   8      399.13      471.62     38.17 o 
  -9  11   8      436.61      393.07     25.70 o 
  -8  11   8       66.60       51.98     18.39 o 
  -7  11   8      552.42      621.71     26.11 o 
  -6  11   8      575.01      596.23     24.73 o 
  -5  11   8      437.36      435.40     28.36 o 
  -4  11   8       24.84       21.68     12.94 o 
  -3  11   8      993.99      990.94     25.96 o 
  -2  11   8      883.20      892.35     23.71 o 
  -1  11   8     1907.03     1852.66     29.30 o 
   0  11   8      338.46      341.03     15.65 o 
   1  11   8      892.98      812.22     30.42 o 
   2  11   8      440.32      430.63     22.30 o 
   3  11   8      543.47      581.03     25.18 o 
   4  11   8      265.97      260.10     21.09 o 
   5  11   8      188.24      149.65     20.07 o 
   6  11   8      115.71       93.72     19.24 o 
   7  11   8      370.24      422.60     25.57 o 
   8  11   8      749.42      719.53     26.91 o 
   9  11   8      292.53      336.38     23.40 o 
  -8  12   8      847.46      802.12     31.48 o 
  -7  12   8      354.98      416.66     22.05 o 
  -6  12   8        3.32       34.05     15.15 o 
  -5  12   8      120.85      145.82     16.85 o 
  -4  12   8     2378.53     2271.59     35.12 o 
  -3  12   8      201.99      174.49     17.91 o 
  -2  12   8      136.57      122.99     15.07 o 
  -1  12   8       12.99       15.52     13.46 o 
   0  12   8     1159.02     1139.93     26.90 o 
   1  12   8        1.94        4.55     19.03 o 
   2  12   8      612.43      593.80     29.04 o 
   3  12   8        1.24       12.61     19.23 o 
   4  12   8      182.76      229.57     24.08 o 
   5  12   8      393.37      417.30     27.91 o 
   6  12   8      825.75      828.39     40.82 o 
   7  12   8        5.05       -2.55     27.83 o 
  -7  13   8       37.58       21.64     25.49 o 
  -6  13   8     1833.25     1849.78     36.77 o 
  -5  13   8       85.10       46.02     19.08 o 
  -4  13   8       96.91       43.85     14.85 o 
  -3  13   8        5.13        8.73     16.13 o 
  -2  13   8     1375.87     1428.35     31.07 o 
  -1  13   8       83.45       72.05     14.58 o 
   0  13   8      173.43      137.42     21.29 o 
   1  13   8       70.73       68.61     21.08 o 
   2  13   8     1062.78     1077.18     41.31 o 
   3  13   8       22.38        6.25     22.23 o 
   4  13   8      289.78      268.46     37.22 o 
   5  13   8       82.77       69.86     25.13 o 
   6  13   8      393.32      423.43     35.64 o 
  -5  14   8      635.00      669.46     47.26 o 
  -4  14   8     1187.80     1211.58     45.38 o 
  -3  14   8       49.17       21.41     15.32 o 
  -2  14   8       35.22        6.81     20.37 o 
  -1  14   8        1.23       11.50     21.58 o 
   0  14   8      753.48      734.60     38.55 o 
   1  14   8      496.52      561.27     33.20 o 
   2  14   8       90.45       49.32     23.64 o 
   3  14   8        1.06       25.20     44.02 o 
 -13   0   9     1361.00     1532.51     35.72 o 
 -11   0   9     3087.10     2908.64     40.07 o 
  -9   0   9     4007.92     3702.62     39.53 o 
  -7   0   9     3283.12     3080.44     35.57 o 
  -5   0   9      334.89      400.91     14.42 o 
  -3   0   9     4904.74     4488.41     40.35 o 
  -1   0   9      841.90      860.55     15.70 o 
   1   0   9     2129.92     2266.91     32.55 o 
   3   0   9     8626.12     9359.83     79.28 o 
   5   0   9     4197.94     4049.32     45.62 o 
   7   0   9     2077.59     2002.03     34.25 o 
   9   0   9      518.14      505.79     20.40 o 
  11   0   9     2095.59     1914.23     37.61 o 
  13   0   9       16.75       25.77     18.95 o 
 -14   1   9      287.27      367.51     17.12 o 
 -13   1   9      425.76      423.45     16.72 o 
 -12   1   9        3.75        0.39     10.28 o 
 -11   1   9      706.16      829.64     17.13 o 
 -10   1   9     1473.96     1475.96     25.33 o 
  -9   1   9     1769.35     1817.15     19.89 o 
  -8   1   9       46.67       37.70      7.91 o 
  -7   1   9       32.05       51.02      7.59 o 
  -6   1   9     1366.28     1446.14     17.59 o 
  -5   1   9     4277.49     4111.77     30.43 o 
  -4   1   9     1762.66     1841.64     18.51 o 
  -3   1   9      402.38      433.98      9.51 o 
  -2   1   9      206.29      190.37      7.14 o 
  -1   1   9     8537.37     8327.87     50.00 o 
   0   1   9     3736.62     3471.02     26.81 o 
   1   1   9     4145.49     4201.73     27.51 o 
   2   1   9     4040.70     4219.01     27.18 o 
   3   1   9     3649.55     3505.76     22.57 o 
   4   1   9     2878.23     2991.18     21.72 o 
   5   1   9     3216.82     3316.65     26.47 o 
   6   1   9      353.67      349.15     11.11 o 
   7   1   9      398.73      417.88     13.42 o 
   8   1   9      220.75      192.45     12.30 o 
   9   1   9     2878.71     2935.99     31.50 o 
  10   1   9      456.43      462.09     16.40 o 
  11   1   9       16.50       13.15     12.01 o 
  12   1   9        0.14       20.79     12.29 o 
  13   1   9     1347.84     1608.53     28.34 o 
 -14   2   9      194.94      222.88     15.50 o 
 -13   2   9      284.95      377.78     15.87 o 
 -12   2   9     1722.69     1794.21     23.71 o 
 -11   2   9     1507.25     1426.85     20.68 o 
 -10   2   9       17.15       31.22      9.39 o 
  -9   2   9       97.79      112.64      9.25 o 
  -8   2   9     2334.68     2313.97     22.98 o 
  -7   2   9      775.97      794.37     14.15 o 
  -6   2   9      960.99     1028.25     14.79 o 
  -5   2   9      820.29      800.91     13.96 o 
  -4   2   9     1927.36     1698.90     17.68 o 
  -3   2   9     2033.90     2040.68     18.87 o 
  -2   2   9      684.75      682.17     12.43 o 
  -1   2   9       34.00       74.51      7.69 o 
   0   2   9     1517.93     1465.93     16.43 o 
   1   2   9      347.85      428.06     11.99 o 
   2   2   9     5636.36     5800.42     42.32 o 
   3   2   9     2607.04     2884.12     22.66 o 
   4   2   9      230.93      314.16      9.17 o 
   5   2   9        0.47       10.41      5.95 o 
   6   2   9     7412.50     7120.14     68.35 o 
   7   2   9      723.43      617.11     17.10 o 
   8   2   9     2153.61     2026.46     26.66 o 
   9   2   9        5.69       33.61     10.52 o 
  10   2   9      268.31      231.92     13.72 o 
  11   2   9      394.43      368.40     16.38 o 
  12   2   9     1160.27     1145.93     25.52 o 
  13   2   9       28.65       41.19     14.84 o 
 -14   3   9     2051.56     2227.72     34.34 o 
 -13   3   9       23.56       14.12     11.80 o 
 -12   3   9        5.73        7.49     10.82 o 
 -11   3   9        1.68        3.55     10.30 o 
 -10   3   9     4540.99     4458.60     39.30 o 
  -9   3   9       32.45       24.46      8.95 o 
  -8   3   9      780.75      713.29     14.89 o 
  -7   3   9        0.62        2.48      7.46 o 
  -6   3   9     8634.37     8540.45     48.87 o 
  -5   3   9       13.03        2.07      7.22 o 
  -4   3   9     5896.84     6401.01     39.95 o 
  -3   3   9      477.89      456.93     10.10 o 
  -2   3   9     3741.73     3304.77     26.17 o 
  -1   3   9     2127.30     2152.18     17.56 o 
   0   3   9     7772.90     7616.73     50.39 o 
   1   3   9       57.09       38.57     11.35 o 
   2   3   9     1653.94     1706.79     27.73 o 
   3   3   9      326.04      364.28     14.98 o 
   4   3   9     7829.18     8183.37     49.77 o 
   5   3   9       39.08       40.64      6.29 o 
   6   3   9     1374.22     1283.27     16.77 o 
   7   3   9      898.30      862.78     19.30 o 
   8   3   9     6243.87     6070.46     46.83 o 
   9   3   9      345.26      376.44     14.23 o 
  10   3   9      671.58      661.78     18.56 o 
  11   3   9      172.41      216.19     15.05 o 
  12   3   9      647.80      692.52     21.78 o 
  13   3   9        1.76      -11.15     16.35 o 
 -14   4   9       21.49       54.69     17.11 o 
 -13   4   9       25.42       15.03     12.29 o 
 -12   4   9      711.66      726.99     18.86 o 
 -11   4   9      371.64      343.67     14.67 o 
 -10   4   9       47.13       60.08     10.40 o 
  -9   4   9      362.14      290.40     12.33 o 
  -8   4   9     3356.86     3271.35     29.65 o 
  -7   4   9     1480.48     1532.38     20.21 o 
  -6   4   9     2109.37     2114.80     21.87 o 
  -5   4   9      150.53      187.38      9.54 o 
  -4   4   9     4362.98     4339.88     30.71 o 
  -3   4   9     3852.20     3721.31     26.79 o 
  -2   4   9     3149.40     3113.97     28.06 o 
  -1   4   9      360.76      425.12     11.55 o 
   0   4   9       63.82       59.08      4.99 o 
   1   4   9     3756.68     3545.83     46.63 o 
   2   4   9     5249.80     5284.38     52.22 o 
   3   4   9      304.77      328.74     14.74 o 
   4   4   9      162.46      173.79     11.32 o 
   5   4   9       33.84       38.01      6.07 o 
   6   4   9     3638.43     3615.68     29.92 o 
   7   4   9      743.98      640.59     15.96 o 
   8   4   9     1076.50     1080.22     19.53 o 
   9   4   9      149.91      162.44     12.45 o 
  10   4   9      457.41      404.77     16.15 o 
  11   4   9      341.88      305.47     15.71 o 
  12   4   9     1354.64     1370.22     27.46 o 
  13   4   9       70.56       80.77     17.65 o 
 -13   5   9      297.04      278.97     20.13 o 
 -12   5   9      279.24      279.52     19.72 o 
 -11   5   9     1169.94     1240.27     28.64 o 
 -10   5   9      474.39      503.87     19.46 o 
  -9   5   9     5004.37     4877.14     37.85 o 
  -8   5   9      131.41      108.01      9.91 o 
  -7   5   9      113.89      112.77     10.41 o 
  -6   5   9     4232.99     4260.88     35.15 o 
  -5   5   9     4365.16     4053.74     34.14 o 
  -4   5   9     3218.99     3203.26     26.34 o 
  -3   5   9        2.75       15.01      9.14 o 
  -2   5   9      114.61      162.95     13.39 o 
  -1   5   9     5823.75     5765.55     61.15 o 
   0   5   9     3582.09     3306.50     24.33 o 
   1   5   9     5290.01     5486.23     54.39 o 
   2   5   9       17.10       23.30      9.88 o 
   3   5   9      977.43      978.72     19.98 o 
   4   5   9     1539.21     1467.28     22.45 o 
   5   5   9     2639.08     2488.61     30.98 o 
   6   5   9      535.98      515.49     11.36 o 
   7   5   9      326.24      336.56     11.20 o 
   8   5   9      423.87      462.83     14.61 o 
   9   5   9     1159.00     1160.27     19.59 o 
  10   5   9       21.35       25.01     10.22 o 
  11   5   9       64.67       33.86     12.52 o 
  12   5   9       49.26       30.75     19.83 o 
 -13   6   9     1524.94     1532.87     45.36 o 
 -12   6   9      145.03      175.77     18.70 o 
 -11   6   9     1093.76     1087.96     29.30 o 
 -10   6   9      108.35      128.85     16.08 o 
  -9   6   9     1464.52     1364.07     28.92 o 
  -8   6   9       26.99       32.23     12.87 o 
  -7   6   9     3204.55     3125.14     38.12 o 
  -6   6   9      141.56      117.53     12.22 o 
  -5   6   9       61.26       46.93     10.73 o 
  -4   6   9       23.04       25.86      9.39 o 
  -3   6   9     3208.96     3235.04     36.40 o 
  -2   6   9      426.51      421.64     18.10 o 
  -1   6   9      382.03      387.12     14.60 o 
   0   6   9      623.08      636.42     20.57 o 
   1   6   9    10553.49    10816.13     77.07 o 
   2   6   9       18.84        2.04      9.53 o 
   3   6   9     2317.87     2442.70     29.80 o 
   4   6   9      325.50      324.16     14.08 o 
   5   6   9       50.31       42.82     12.07 o 
   6   6   9       28.19       31.82     12.72 o 
   7   6   9     2649.70     2483.71     34.46 o 
   8   6   9        8.34       -4.42     15.92 o 
   9   6   9      131.28      127.91     22.82 o 
  10   6   9      116.31      129.61     21.64 o 
  11   6   9     2366.78     2291.44     59.74 o 
  12   6   9       81.25      128.37     27.46 o 
 -13   7   9      374.31      441.73     34.35 o 
 -12   7   9      120.18      153.67     18.96 o 
 -11   7   9     1117.45     1064.10     29.47 o 
 -10   7   9      155.43      140.26     16.70 o 
  -9   7   9     1922.24     1808.11     38.42 o 
  -8   7   9      153.14      158.92     17.19 o 
  -7   7   9      648.90      642.38     22.19 o 
  -6   7   9     1144.80     1085.33     23.39 o 
  -5   7   9     3395.22     3331.96     36.38 o 
  -4   7   9     3643.38     3591.70     36.01 o 
  -3   7   9        4.20      -21.49     10.74 o 
  -2   7   9      155.47      171.80     13.07 o 
  -1   7   9     1254.72     1285.51     19.56 o 
   0   7   9      853.24      904.86     17.66 o 
   1   7   9      336.53      339.77     14.13 o 
   2   7   9      197.92      217.94     13.01 o 
   3   7   9     5155.85     5274.32     49.75 o 
   4   7   9     1802.17     1931.73     31.48 o 
   5   7   9     4102.54     4298.91     44.93 o 
   6   7   9      785.36      775.62     23.31 o 
   7   7   9      781.61      764.68     24.35 o 
   8   7   9       26.42       10.47     17.09 o 
   9   7   9      640.42      638.42     29.94 o 
  10   7   9      445.53      492.14     36.38 o 
  11   7   9       29.34       41.57     22.00 o 
 -12   8   9      373.51      387.00     32.86 o 
 -11   8   9       35.71       20.94     17.02 o 
 -10   8   9        7.80        8.58     16.41 o 
  -9   8   9      134.70      151.20     17.83 o 
  -8   8   9     1617.10     1600.31     38.67 o 
  -7   8   9     1276.51     1165.63     30.16 o 
  -6   8   9      985.63      952.96     26.73 o 
  -5   8   9        5.74        7.94     13.60 o 
  -4   8   9      857.82      952.86     26.04 o 
  -3   8   9      168.66      185.27     17.03 o 
  -2   8   9      571.84      599.81     18.74 o 
  -1   8   9       12.41       19.46     10.26 o 
   0   8   9      116.65      136.16     11.28 o 
   1   8   9      681.98      775.74     17.16 o 
   2   8   9     4549.45     4741.96     53.10 o 
   3   8   9      276.23      283.14     17.09 o 
   4   8   9      527.32      514.95     20.74 o 
   5   8   9      295.33      325.39     17.77 o 
   6   8   9     1228.61     1234.95     28.04 o 
   7   8   9      685.50      702.78     24.35 o 
   8   8   9       58.54       52.28     16.16 o 
   9   8   9      227.70      180.25     21.76 o 
  10   8   9      419.34      508.60     30.52 o 
  11   8   9      606.41      537.04     36.55 o 
 -11   9   9       59.10       48.15     18.27 o 
 -10   9   9     1365.93     1504.27     37.00 o 
  -9   9   9      276.87      293.33     21.06 o 
  -8   9   9        3.48      -12.67     15.25 o 
  -7   9   9       55.21       59.28     16.35 o 
  -6   9   9      593.87      554.98     22.85 o 
  -5   9   9      290.18      295.05     18.78 o 
  -4   9   9     2475.64     2500.66     35.25 o 
  -3   9   9        1.92       11.40     12.79 o 
  -2   9   9      849.98      888.90     20.13 o 
  -1   9   9      428.73      452.77     14.70 o 
   0   9   9     1295.83     1342.27     21.15 o 
   1   9   9       26.61       30.03     14.61 o 
   2   9   9      981.16     1001.21     27.58 o 
   3   9   9      279.72      344.76     20.05 o 
   4   9   9     4070.16     4163.56     52.77 o 
   5   9   9      347.09      330.81     20.91 o 
   6   9   9      225.23      205.42     17.22 o 
   7   9   9        2.56       14.51     15.02 o 
   8   9   9     1830.93     2015.83     38.16 o 
   9   9   9       60.66       79.80     20.73 o 
  10   9   9     1020.75     1045.88     37.22 o 
 -10  10   9       47.66       65.23     19.37 o 
  -9  10   9        5.28       28.28     18.19 o 
  -8  10   9     1188.43     1175.24     35.16 o 
  -7  10   9        4.31       -9.53     18.13 o 
  -6  10   9      644.74      626.98     34.72 o 
  -5  10   9       70.08       59.20     15.50 o 
  -4  10   9      320.96      352.42     18.94 o 
  -3  10   9      409.35      383.57     17.41 o 
  -2  10   9      309.55      310.75     18.82 o 
  -1  10   9      315.91      273.98     13.73 o 
   0  10   9      225.32      223.62     16.58 o 
   1  10   9      200.91      179.00     17.48 o 
   2  10   9     2840.29     2890.74     43.47 o 
   3  10   9        1.40      -19.18     14.77 o 
   4  10   9       93.29      100.16     18.01 o 
   5  10   9      267.06      275.48     20.95 o 
   6  10   9     1030.71     1088.29     37.33 o 
   7  10   9        0.16      -15.51     15.01 o 
   8  10   9      199.83      242.98     19.75 o 
   9  10   9       16.91       35.60     20.85 o 
  -9  11   9      571.95      571.22     28.39 o 
  -8  11   9      154.17      137.97     20.87 o 
  -7  11   9        8.35       12.58     17.60 o 
  -6  11   9      291.94      315.50     22.07 o 
  -5  11   9     2115.38     2201.74     35.82 o 
  -4  11   9     1145.13     1149.16     28.74 o 
  -3  11   9       96.19       61.87     14.54 o 
  -2  11   9      380.47      378.38     18.72 o 
  -1  11   9      210.36      216.23     14.36 o 
   0  11   9      614.85      611.96     27.36 o 
   1  11   9       95.56      107.14     17.48 o 
   2  11   9        8.61       -5.26     15.67 o 
   3  11   9      375.60      437.78     23.78 o 
   4  11   9      864.60      968.00     31.09 o 
   5  11   9      187.35      286.45     22.11 o 
   6  11   9      246.30      242.71     21.91 o 
   7  11   9      105.63       94.96     20.08 o 
   8  11   9      141.24      138.68     19.37 o 
  -8  12   9      110.49      113.91     29.20 o 
  -7  12   9     1284.13     1311.24     33.73 o 
  -6  12   9       14.45      -18.68     14.79 o 
  -5  12   9       45.31       47.62     15.09 o 
  -4  12   9      209.32      201.59     16.60 o 
  -3  12   9     1380.34     1428.57     30.84 o 
  -2  12   9      231.09      230.16     16.80 o 
  -1  12   9       99.45       77.43     14.68 o 
   0  12   9       41.91       23.18     19.27 o 
   1  12   9     2229.55     2274.66     47.30 o 
   2  12   9      379.55      410.64     26.20 o 
   3  12   9     1460.69     1541.15     41.56 o 
   4  12   9      183.00      195.63     23.91 o 
   5  12   9       13.64        5.36     20.52 o 
   6  12   9      103.24      132.79     22.22 o 
   7  12   9     1227.34     1242.09     40.53 o 
  -6  13   9       33.33        0.77     21.08 o 
  -5  13   9     3457.46     3485.24     47.33 o 
  -4  13   9       15.21      -13.86     13.60 o 
  -3  13   9      277.85      261.13     17.18 o 
  -2  13   9       55.65       64.58     14.79 o 
  -1  13   9     1641.73     1718.35     47.18 o 
   0  13   9      253.09      276.35     24.31 o 
   1  13   9      554.35      545.28     29.48 o 
   2  13   9        0.02       -8.86     19.72 o 
   3  13   9      711.32      773.03     34.11 o 
   4  13   9       43.77       45.86     23.95 o 
   5  13   9      818.47      776.42     38.63 o 
  -4  14   9      261.51      232.50     23.47 o 
  -3  14   9      344.45      342.51     22.50 o 
  -2  14   9      187.75      148.34     30.29 o 
  -1  14   9        6.90       -9.33     21.42 o 
   0  14   9       89.34       85.29     23.60 o 
   1  14   9     1069.91     1130.43     40.35 o 
   2  14   9      361.91      481.77     52.16 o 
   3  14   9      348.07      388.47     50.21 o 
 -14   0  10      220.92      207.29     22.06 o 
 -12   0  10      155.91      141.46     16.87 o 
 -10   0  10     3449.49     3367.65     39.88 o 
  -8   0  10      851.48      732.94     19.10 o 
  -6   0  10     3001.32     2956.43     35.07 o 
  -4   0  10      570.60      649.59     17.29 o 
  -2   0  10     2274.97     2260.17     24.82 o 
   0   0  10     2289.59     2349.02     25.37 o 
   2   0  10      759.04      623.22     16.07 o 
   4   0  10     2496.54     2236.79     31.54 o 
   6   0  10     1225.15     1044.28     24.33 o 
   8   0  10     3378.54     3285.45     51.71 o 
  10   0  10      899.75     1035.94     30.05 o 
  12   0  10      397.99      425.99     25.65 o 
 -14   1  10     1034.62     1134.95     24.21 o 
 -13   1  10      541.23      566.39     17.59 o 
 -12   1  10      837.85      766.89     18.37 o 
 -11   1  10       50.70       40.40     10.00 o 
 -10   1  10     1173.27     1176.27     18.61 o 
  -9   1  10     1488.05     1347.36     19.24 o 
  -8   1  10      425.15      419.69     11.77 o 
  -7   1  10       15.73        9.74      7.10 o 
  -6   1  10       13.33       13.24      6.86 o 
  -5   1  10     3088.91     3018.33     24.73 o 
  -4   1  10     7730.73     7702.13     45.95 o 
  -3   1  10     4379.76     4285.20     28.37 o 
  -2   1  10       39.72       54.03      6.67 o 
  -1   1  10      564.60      498.10     10.56 o 
   0   1  10     1681.76     1703.43     18.17 o 
   1   1  10     8811.02     9067.69     56.00 o 
   2   1  10     6041.59     6210.48     38.60 o 
   3   1  10       65.21       84.78      6.17 o 
   4   1  10     1110.21      937.72     12.71 o 
   5   1  10     1099.77     1087.61     16.21 o 
   6   1  10     1297.19     1257.42     18.89 o 
   7   1  10       53.25       56.58      9.76 o 
   8   1  10      114.58      115.12     11.49 o 
   9   1  10      758.84      811.28     18.46 o 
  10   1  10     1796.88     1781.92     26.78 o 
  11   1  10       84.24       98.27     12.85 o 
  12   1  10      127.92      106.98     14.48 o 
  13   1  10      347.48      420.62     22.15 o 
 -14   2  10       33.97       19.63     13.20 o 
 -13   2  10      246.01      265.56     14.83 o 
 -12   2  10      213.24      212.60     12.55 o 
 -11   2  10     2952.01     2992.52     28.07 o 
 -10   2  10     1047.90     1012.08     17.56 o 
  -9   2  10       36.71       44.48      8.77 o 
  -8   2  10     1322.94     1329.42     18.05 o 
  -7   2  10     2618.12     2607.25     23.56 o 
  -6   2  10     1111.56     1079.58     17.44 o 
  -5   2  10     2572.49     2614.02     24.92 o 
  -4   2  10      241.99      284.39      9.45 o 
  -3   2  10     4005.54     4083.56     28.31 o 
  -2   2  10     4541.42     4627.81     30.71 o 
  -1   2  10    14416.24    14846.22     93.45 o 
   0   2  10      558.39      681.52     12.52 o 
   1   2  10       70.39      104.55      7.23 o 
   2   2  10     3203.37     2918.74     24.68 o 
   3   2  10     6251.15     6396.85     44.95 o 
   4   2  10     1316.32     1512.20     17.00 o 
   5   2  10       29.04       34.46      6.20 o 
   6   2  10     1301.51     1171.53     19.16 o 
   7   2  10     4568.22     4279.89     38.14 o 
   8   2  10     4613.02     4526.72     56.38 o 
   9   2  10      265.99      281.02     13.47 o 
  10   2  10       79.39      134.58     12.78 o 
  11   2  10     1191.29     1224.27     24.51 o 
  12   2  10      460.93      533.27     19.73 o 
  13   2  10     1304.21     1408.33     35.47 o 
 -14   3  10        0.02      -22.85     12.99 o 
 -13   3  10      735.92      672.60     19.15 o 
 -12   3  10       10.52       -1.98     10.96 o 
 -11   3  10       10.19       16.06     10.44 o 
 -10   3  10       39.34       52.14     10.43 o 
  -9   3  10     7943.68     7697.85     48.56 o 
  -8   3  10       47.48       43.41      8.89 o 
  -7   3  10     2558.42     2580.42     24.19 o 
  -6   3  10      340.84      301.15     10.18 o 
  -5   3  10     7357.13     7240.62     49.47 o 
  -4   3  10      208.58      253.24      8.97 o 
  -3   3  10     5695.70     5812.75     36.64 o 
  -2   3  10      579.96      662.37     12.59 o 
  -1   3  10     1194.84     1226.02     13.30 o 
   0   3  10      107.45      172.13      7.26 o 
   1   3  10    11676.06    11927.61     92.66 o 
   2   3  10      503.92      589.78     19.83 o 
   3   3  10       39.74       28.22     10.36 o 
   4   3  10       38.63       27.69      5.97 o 
   5   3  10     2535.60     2549.17     21.42 o 
   6   3  10      285.98      276.65     10.11 o 
   7   3  10     1418.32     1290.47     19.80 o 
   8   3  10        6.70       24.81      9.65 o 
   9   3  10     1141.17     1178.32     21.08 o 
  10   3  10       43.34       72.65     12.40 o 
  11   3  10     1028.01     1042.28     25.01 o 
  12   3  10      135.84       75.68     14.73 o 
  13   3  10      361.81      478.08     23.37 o 
 -14   4  10        0.15       32.88     20.13 o 
 -13   4  10      157.11      172.68     16.11 o 
 -12   4  10      619.59      600.22     18.22 o 
 -11   4  10     1891.30     1736.19     25.11 o 
 -10   4  10      542.24      567.60     15.81 o 
  -9   4  10     1332.43     1371.25     20.51 o 
  -8   4  10       93.70       80.09     10.30 o 
  -7   4  10     1785.09     1678.33     21.66 o 
  -6   4  10      168.19      184.63      9.47 o 
  -5   4  10     5625.22     5658.71     37.60 o 
  -4   4  10      355.85      422.38     10.13 o 
  -3   4  10       51.40       25.37      7.32 o 
  -2   4  10     7306.79     7468.58     53.35 o 
  -1   4  10     1069.01      873.11     15.00 o 
   0   4  10     3241.91     3451.58     29.46 o 
   1   4  10      101.78      112.09     12.68 o 
   2   4  10     1067.60      996.10     22.37 o 
   3   4  10     2730.97     2631.51     30.57 o 
   4   4  10      137.09      160.28     10.57 o 
   5   4  10      718.38      734.04     19.21 o 
   6   4  10      785.08      794.07     14.95 o 
   7   4  10     3855.93     3637.89     37.08 o 
   8   4  10     1150.52     1054.05     18.79 o 
   9   4  10      409.56      449.09     15.12 o 
  10   4  10       51.22       19.64     11.75 o 
  11   4  10      326.83      294.49     16.82 o 
  12   4  10      388.58      393.92     18.33 o 
 -13   5  10      397.44      420.07     22.28 o 
 -12   5  10      394.98      406.72     23.81 o 
 -11   5  10        0.49       -6.19     13.54 o 
 -10   5  10      364.54      393.66     19.00 o 
  -9   5  10      886.53      856.85     22.33 o 
  -8   5  10     2643.95     2551.49     36.07 o 
  -7   5  10      350.85      338.79     17.37 o 
  -6   5  10        1.03        9.94     10.93 o 
  -5   5  10      438.77      439.17     16.47 o 
  -4   5  10     2953.51     2927.44     30.58 o 
  -3   5  10      796.40      760.70     17.45 o 
  -2   5  10      291.39      320.42     15.48 o 
  -1   5  10      808.36      900.31     21.60 o 
   0   5  10     1548.57     1437.10     17.91 o 
   1   5  10     2051.26     1971.32     26.08 o 
   2   5  10      319.91      294.54     13.03 o 
   3   5  10      418.34      373.47     14.82 o 
   4   5  10      120.93      125.61     12.28 o 
   5   5  10     1924.52     2028.70     27.59 o 
   6   5  10     3078.10     2931.59     35.56 o 
   7   5  10      152.87      112.08     16.90 o 
   8   5  10      514.27      591.13     24.76 o 
   9   5  10      491.77      547.94     26.59 o 
  10   5  10     1245.07     1300.13     35.58 o 
  11   5  10       84.12       91.50     20.23 o 
  12   5  10      137.47      121.72     24.69 o 
 -13   6  10       75.78      121.85     23.45 o 
 -12   6  10      265.65      277.28     21.15 o 
 -11   6  10      145.02      121.87     16.98 o 
 -10   6  10     1678.06     1605.28     32.20 o 
  -9   6  10       88.69      101.63     15.12 o 
  -8   6  10       70.37       77.24     13.31 o 
  -7   6  10        1.55        6.46     12.12 o 
  -6   6  10     2797.17     2721.09     33.36 o 
  -5   6  10      188.93      169.94     12.19 o 
  -4   6  10        4.67      -10.90      9.13 o 
  -3   6  10      658.65      667.79     16.20 o 
  -2   6  10     3711.73     3731.88     39.46 o 
  -1   6  10      831.84      805.37     20.38 o 
   0   6  10     3913.59     4139.19     40.41 o 
   1   6  10      938.85     1113.56     21.11 o 
   2   6  10     2026.30     2308.20     33.70 o 
   3   6  10      302.99      354.83     17.21 o 
   4   6  10      824.14      805.28     21.20 o 
   5   6  10       27.30       32.42     11.78 o 
   6   6  10      573.06      610.24     20.07 o 
   7   6  10       66.59       62.39     16.05 o 
   8   6  10     1516.88     1444.51     34.23 o 
   9   6  10       19.71      -19.01     27.05 o 
  10   6  10        0.02        2.58     20.51 o 
  11   6  10      330.28      334.74     29.04 o 
  12   6  10      947.45     1009.41     67.00 o 
 -12   7  10      920.34      902.55     29.18 o 
 -11   7  10       31.29       36.46     16.01 o 
 -10   7  10      426.00      399.87     20.73 o 
  -9   7  10      373.96      379.37     21.37 o 
  -8   7  10     1973.46     2022.97     37.09 o 
  -7   7  10       68.87       65.75     14.68 o 
  -6   7  10     1101.79     1096.25     24.02 o 
  -5   7  10      605.34      578.26     18.50 o 
  -4   7  10     6261.75     6268.05     52.01 o 
  -3   7  10      439.53      464.57     15.24 o 
  -2   7  10     1357.41     1357.26     23.19 o 
  -1   7  10       19.94       15.29     10.80 o 
   0   7  10     2708.45     2897.06     30.25 o 
   1   7  10        0.46        9.47     11.35 o 
   2   7  10      516.56      504.52     17.13 o 
   3   7  10     1095.42     1026.26     23.63 o 
   4   7  10     2672.51     2823.29     38.43 o 
   5   7  10     2272.79     2085.95     34.47 o 
   6   7  10     4016.88     3805.84     43.36 o 
   7   7  10      273.08      284.77     18.65 o 
   8   7  10      109.65      118.91     19.74 o 
   9   7  10       13.52        1.27     18.28 o 
  10   7  10     1419.96     1459.25     42.69 o 
  11   7  10       45.73        6.70     20.97 o 
 -12   8  10      401.00      416.07     33.42 o 
 -11   8  10      881.26      935.80     31.89 o 
 -10   8  10      195.82      214.06     26.01 o 
  -9   8  10      226.80      269.42     20.81 o 
  -8   8  10      562.15      612.12     25.12 o 
  -7   8  10     1406.71     1430.74     44.12 o 
  -6   8  10     1656.55     1615.11     31.78 o 
  -5   8  10      709.60      702.90     20.59 o 
  -4   8  10       13.92       23.55     11.55 o 
  -3   8  10     2257.76     2292.63     32.20 o 
  -2   8  10     2962.66     2977.09     37.16 o 
  -1   8  10     1743.88     1807.67     25.52 o 
   0   8  10     1469.78     1471.35     20.89 o 
   1   8  10       47.22       37.80     13.28 o 
   2   8  10     2147.80     2239.36     36.56 o 
   3   8  10     4679.39     4753.41     51.63 o 
   4   8  10     2377.68     2422.86     37.62 o 
   5   8  10      280.70      298.76     18.77 o 
   6   8  10      645.64      660.89     22.44 o 
   7   8  10      881.96      873.29     25.58 o 
   8   8  10     1690.81     1746.56     41.41 o 
   9   8  10      633.86      639.52     30.45 o 
  10   8  10        0.74        2.88     22.04 o 
 -11   9  10        0.09       -9.81     22.10 o 
 -10   9  10        0.93        4.56     16.80 o 
  -9   9  10     1550.18     1668.89     37.86 o 
  -8   9  10      490.58      477.28     23.87 o 
  -7   9  10       94.23       82.68     17.97 o 
  -6   9  10       18.53        7.96     14.82 o 
  -5   9  10      816.74      950.35     27.92 o 
  -4   9  10      217.30      242.56     15.78 o 
  -3   9  10     2962.26     2909.53     41.37 o 
  -2   9  10      124.18      117.28     12.80 o 
  -1   9  10      378.42      357.41     14.53 o 
   0   9  10        2.08      -10.57      9.66 o 
   1   9  10     3220.52     3209.97     44.63 o 
   2   9  10        2.04      -12.16     14.49 o 
   3   9  10        2.24       -7.21     14.98 o 
   4   9  10      103.21      107.80     17.41 o 
   5   9  10     1049.83     1175.25     32.59 o 
   6   9  10      770.03      749.61     27.82 o 
   7   9  10      786.10      743.32     25.21 o 
   8   9  10       26.20       64.62     20.17 o 
   9   9  10      247.79      279.32     25.32 o 
  10   9  10       68.91       46.91     26.87 o 
 -10  10  10       48.15       45.81     20.71 o 
  -9  10  10      287.84      343.83     24.10 o 
  -8  10  10      110.19      101.47     19.54 o 
  -7  10  10      596.73      611.51     27.11 o 
  -6  10  10      180.22      177.43     19.60 o 
  -5  10  10      720.64      777.70     26.91 o 
  -4  10  10        0.15       -7.88     14.08 o 
  -3  10  10     2509.95     2454.15     36.40 o 
  -2  10  10      282.35      254.90     15.30 o 
  -1  10  10     2717.12     2782.61     33.57 o 
   0  10  10      258.48      243.22     19.18 o 
   1  10  10      688.96      705.89     25.78 o 
   2  10  10       55.97       32.58     15.98 o 
   3  10  10      669.16      722.89     26.92 o 
   4  10  10       15.74       40.30     17.05 o 
   5  10  10      214.66      207.17     20.76 o 
   6  10  10      224.91      200.72     21.08 o 
   7  10  10      193.50      265.64     22.45 o 
   8  10  10      115.73       76.69     17.99 o 
   9  10  10      237.69      269.58     25.76 o 
  -9  11  10      470.72      480.22     38.38 o 
  -8  11  10      629.45      710.66     30.15 o 
  -7  11  10      455.71      448.08     25.56 o 
  -6  11  10        6.57        9.68     16.67 o 
  -5  11  10       49.34       54.90     14.70 o 
  -4  11  10     2386.80     2525.92     38.62 o 
  -3  11  10      414.80      437.55     20.26 o 
  -2  11  10      171.03      164.54     15.33 o 
  -1  11  10        0.42       -2.19     12.06 o 
   0  11  10      439.23      488.43     24.75 o 
   1  11  10      367.63      361.06     22.04 o 
   2  11  10      644.67      599.04     25.86 o 
   3  11  10      106.85      102.50     18.67 o 
   4  11  10       89.65      127.76     19.87 o 
   5  11  10      422.78      473.90     25.29 o 
   6  11  10      403.34      457.83     26.01 o 
   7  11  10        7.06       27.97     19.26 o 
   8  11  10       73.93       87.74     20.98 o 
  -8  12  10        4.28       30.77     27.86 o 
  -7  12  10      196.54      245.78     23.08 o 
  -6  12  10     1530.92     1544.03     35.24 o 
  -5  12  10        6.33      -17.07     14.93 o 
  -4  12  10      275.97      243.77     18.01 o 
  -3  12  10      439.34      446.54     21.47 o 
  -2  12  10      628.25      711.88     24.47 o 
  -1  12  10      147.29      118.75     20.68 o 
   0  12  10      466.56      466.13     27.72 o 
   1  12  10        0.37      -15.35     21.30 o 
   2  12  10      274.92      325.94     25.68 o 
   3  12  10      622.05      709.17     36.13 o 
   4  12  10      161.72      232.23     23.36 o 
   5  12  10       50.24       61.52     19.86 o 
   6  12  10      287.62      326.34     24.70 o 
  -6  13  10       68.68       47.85     21.73 o 
  -5  13  10       79.69       87.20     17.90 o 
  -4  13  10     1600.14     1577.58     33.63 o 
  -3  13  10        1.91      -19.00     14.03 o 
  -2  13  10      174.92      150.28     24.87 o 
  -1  13  10       77.98       99.76     21.42 o 
   0  13  10     1106.96     1252.96     43.00 o 
   1  13  10      125.47      107.52     22.35 o 
   2  13  10      190.93      243.22     25.64 o 
   3  13  10       90.98       54.44     21.49 o 
   4  13  10     1072.46     1209.87     43.11 o 
   5  13  10        3.39       24.22     22.78 o 
  -3  14  10       37.50       -0.14     25.51 o 
  -2  14  10      922.16      869.18     59.86 o 
  -1  14  10      287.59      223.11     67.58 o 
   0  14  10      219.14      255.19     43.82 o 
   1  14  10       60.33       77.69     32.29 o 
   2  14  10      463.66      562.17     47.21 o 
 -13   0  11      595.72      503.03     24.53 o 
 -11   0  11      449.46      393.04     18.63 o 
  -9   0  11      690.82      762.03     21.13 o 
  -7   0  11       93.08      106.38     11.70 o 
  -5   0  11     8892.14     8100.77     67.94 o 
  -3   0  11      103.86      213.55     11.11 o 
  -1   0  11    15417.55    15317.63    109.61 o 
   1   0  11     4367.67     3933.82     43.46 o 
   3   0  11     6374.85     6344.17     63.99 o 
   5   0  11     1542.98     1481.69     27.27 o 
   7   0  11      109.80      111.57     15.53 o 
   9   0  11      329.15      385.79     22.61 o 
  11   0  11      178.78      175.93     22.05 o 
  13   0  11     1065.44     1134.56    139.46 o 
 -14   1  11       42.47       31.61     12.77 o 
 -13   1  11      698.36      696.80     18.18 o 
 -12   1  11      835.05      794.29     18.43 o 
 -11   1  11     1386.02     1349.85     20.73 o 
 -10   1  11        9.38        2.72      8.95 o 
  -9   1  11     3199.34     2869.15     25.21 o 
  -8   1  11      693.61      728.84     14.44 o 
  -7   1  11     3489.99     3362.09     26.12 o 
  -6   1  11      724.45      732.78     13.35 o 
  -5   1  11       75.96      108.32      8.01 o 
  -4   1  11        1.70      -11.16      6.41 o 
  -3   1  11     9639.51     9709.00     54.62 o 
  -2   1  11      820.98      776.91     12.37 o 
  -1   1  11      368.78      425.67      9.08 o 
   0   1  11      844.03      927.07     14.27 o 
   1   1  11     4204.24     4194.08     31.94 o 
   2   1  11     2526.03     2436.62     23.34 o 
   3   1  11     7867.94     7741.88     64.59 o 
   4   1  11       15.29       51.49      9.24 o 
   5   1  11     1284.99     1183.59     17.02 o 
   6   1  11      603.02      681.55     14.76 o 
   7   1  11     2091.04     1968.26     25.06 o 
   8   1  11     1159.11     1144.60     25.73 o 
   9   1  11      120.09      105.73     12.86 o 
  10   1  11       47.13       54.39     12.90 o 
  11   1  11      637.16      697.04     21.80 o 
  12   1  11      738.43      663.35     22.47 o 
  13   1  11       25.78       17.68     17.26 o 
 -14   2  11     1184.54     1282.72     26.89 o 
 -13   2  11      486.12      449.80     16.30 o 
 -12   2  11        4.00       -0.16     10.15 o 
 -11   2  11      101.12       84.57     10.44 o 
 -10   2  11     2482.75     2437.52     24.95 o 
  -9   2  11      544.03      578.95     13.71 o 
  -8   2  11      326.54      388.31     12.16 o 
  -7   2  11        7.60       12.67      7.65 o 
  -6   2  11      882.86      880.18     14.36 o 
  -5   2  11     1728.34     1724.36     18.99 o 
  -4   2  11     2484.50     2511.86     23.20 o 
  -3   2  11     1700.45     1724.90     17.38 o 
  -2   2  11      405.38      393.57      9.58 o 
  -1   2  11     4053.43     4218.20     33.85 o 
   0   2  11     6888.67     6607.84     46.89 o 
   1   2  11     3068.09     3329.85     28.31 o 
   2   2  11      536.20      549.93     14.02 o 
   3   2  11      339.95      375.95     10.86 o 
   4   2  11     5613.12     5492.53     40.69 o 
   5   2  11      283.46      331.29     10.66 o 
   6   2  11     1368.84     1462.03     18.70 o 
   7   2  11      240.51      275.45     12.01 o 
   8   2  11     2367.73     2212.57     29.07 o 
   9   2  11      542.64      629.12     19.15 o 
  10   2  11     1239.26     1211.83     25.83 o 
  11   2  11        0.02       13.06     12.88 o 
  12   2  11      101.92      146.24     16.19 o 
 -14   3  11       68.91       77.82     18.83 o 
 -13   3  11       20.18       27.96     12.02 o 
 -12   3  11     1159.45     1063.62     22.36 o 
 -11   3  11      219.35      244.00     13.39 o 
 -10   3  11      353.96      388.46     13.73 o 
  -9   3  11      179.20      188.70     10.91 o 
  -8   3  11     4106.34     3939.64     31.76 o 
  -7   3  11      312.87      267.16     10.77 o 
  -6   3  11     3504.53     3454.77     28.36 o 
  -5   3  11      612.44      509.92     11.87 o 
  -4   3  11     3781.89     3700.56     27.32 o 
  -3   3  11       28.90       36.47      6.65 o 
  -2   3  11     4775.41     4472.88     33.08 o 
  -1   3  11      403.32      427.45      9.03 o 
   0   3  11     1429.46     1464.60     16.37 o 
   1   3  11      421.18      583.14     11.72 o 
   2   3  11    14443.30    14138.43    120.49 o 
   3   3  11      408.31      374.13     13.61 o 
   4   3  11       14.70        8.06      6.76 o 
   5   3  11       12.73        8.46      8.81 o 
   6   3  11     9567.04     9275.16     61.28 o 
   7   3  11        0.21       -2.32      8.68 o 
   8   3  11     1010.43      997.81     18.52 o 
   9   3  11       56.91       77.44     11.32 o 
  10   3  11     1513.32     1566.24     26.73 o 
  11   3  11        5.17       -1.79     12.59 o 
  12   3  11     2220.73     2228.38     35.07 o 
 -13   4  11        0.65       22.58     15.25 o 
 -12   4  11      782.77      844.29     25.34 o 
 -11   4  11      312.13      330.42     19.48 o 
 -10   4  11      721.52      697.72     21.53 o 
  -9   4  11     2295.48     2289.21     32.19 o 
  -8   4  11      689.70      715.35     20.77 o 
  -7   4  11       55.22       55.62     11.43 o 
  -6   4  11     2345.22     2358.54     30.90 o 
  -5   4  11       90.58       57.35     10.34 o 
  -4   4  11     4358.30     4480.93     37.62 o 
  -3   4  11     1295.21     1355.01     20.97 o 
  -2   4  11      182.46      188.88     12.68 o 
  -1   4  11     1018.91     1058.94     21.24 o 
   0   4  11     3632.67     3555.80     36.69 o 
   1   4  11      345.34      353.68     14.79 o 
   2   4  11      396.46      426.13     15.29 o 
   3   4  11       44.99       36.66     10.32 o 
   4   4  11     1731.28     1834.96     26.98 o 
   5   4  11       57.90       60.17     10.76 o 
   6   4  11      836.25      933.97     15.75 o 
   7   4  11      949.00      871.10     17.03 o 
   8   4  11     1552.54     1619.64     22.80 o 
   9   4  11      223.63      208.41     12.50 o 
  10   4  11       56.21       54.21     13.48 o 
  11   4  11      223.89      264.01     22.25 o 
  12   4  11      145.77      173.98     26.71 o 
 -13   5  11      279.76      263.02     20.31 o 
 -12   5  11      933.89      922.38     28.90 o 
 -11   5  11      824.90      807.86     26.15 o 
 -10   5  11      440.68      486.60     19.50 o 
  -9   5  11       39.12       10.79     12.36 o 
  -8   5  11      112.18      100.50     13.18 o 
  -7   5  11      564.50      578.37     18.15 o 
  -6   5  11      478.41      488.04     16.28 o 
  -5   5  11       44.34       67.00     10.69 o 
  -4   5  11       48.51       66.06      9.82 o 
  -3   5  11     1040.90     1033.97     18.85 o 
  -2   5  11     2824.52     2780.46     32.91 o 
  -1   5  11      104.64       64.85     10.34 o 
   0   5  11      129.03      155.82     11.62 o 
   1   5  11     4556.16     4676.39     43.64 o 
   2   5  11      237.62      265.79     13.12 o 
   3   5  11     1016.62     1016.18     21.56 o 
   4   5  11       22.47       24.64     11.32 o 
   5   5  11      855.76      832.72     19.42 o 
   6   5  11     1058.85      997.24     26.83 o 
   7   5  11      544.81      497.90     21.68 o 
   8   5  11      358.45      388.30     23.96 o 
   9   5  11      298.95      385.73     24.60 o 
  10   5  11      360.62      407.65     26.22 o 
  11   5  11     1117.71     1106.71     38.26 o 
  12   5  11      803.12      898.43     42.82 o 
 -13   6  11      412.31      457.37     38.01 o 
 -12   6  11        0.75       25.55     16.23 o 
 -11   6  11      390.77      420.71     22.22 o 
 -10   6  11        3.77      -13.71     14.31 o 
  -9   6  11     2750.73     2840.53     38.13 o 
  -8   6  11        0.56       13.08     12.54 o 
  -7   6  11        2.69       14.09     12.75 o 
  -6   6  11      334.38      322.17     15.10 o 
  -5   6  11     2212.01     2324.04     28.50 o 
  -4   6  11        5.16      -15.00      9.26 o 
  -3   6  11     1422.86     1397.01     22.03 o 
  -2   6  11       50.98       59.11     10.91 o 
  -1   6  11     1282.09     1255.15     24.35 o 
   0   6  11      371.94      443.60     13.34 o 
   1   6  11     2848.89     2949.73     33.17 o 
   2   6  11      426.73      453.85     17.48 o 
   3   6  11     1319.44     1339.42     25.21 o 
   4   6  11      601.89      711.53     20.85 o 
   5   6  11     3205.24     3332.78     40.21 o 
   6   6  11       21.24       15.82     12.35 o 
   7   6  11      122.22      100.18     16.69 o 
   8   6  11      133.93      158.86     18.72 o 
   9   6  11      597.18      511.68     28.28 o 
  10   6  11        0.05      -17.01     20.44 o 
  11   6  11       34.17       25.15     27.02 o 
 -12   7  11      105.57      105.95     18.39 o 
 -11   7  11      663.07      684.15     25.80 o 
 -10   7  11        0.35       17.30     14.97 o 
  -9   7  11      271.14      300.30     20.98 o 
  -8   7  11      908.74      937.70     28.68 o 
  -7   7  11     3277.93     3248.23     43.39 o 
  -6   7  11      266.04      299.51     16.02 o 
  -5   7  11        6.75        2.51     11.36 o 
  -4   7  11     1943.50     1869.47     30.31 o 
  -3   7  11     6537.76     6649.19     52.69 o 
  -2   7  11      199.17      205.09     13.56 o 
  -1   7  11     1349.17     1524.79     25.88 o 
   0   7  11      234.50      303.96     10.95 o 
   1   7  11     8675.98     8804.71     68.92 o 
   2   7  11      796.51      906.26     21.80 o 
   3   7  11     5600.39     5702.88     52.35 o 
   4   7  11     1290.18     1308.30     27.11 o 
   5   7  11      170.88      215.06     17.25 o 
   6   7  11      280.55      284.07     16.75 o 
   7   7  11     2974.19     2867.30     53.30 o 
   8   7  11       10.04       -5.76     17.85 o 
   9   7  11       23.54       25.78     20.27 o 
  10   7  11        8.77       14.74     27.99 o 
  11   7  11     1529.78     1560.55     54.60 o 
 -12   8  11        2.73      -29.75     24.30 o 
 -11   8  11      327.68      415.78     25.87 o 
 -10   8  11      873.34      875.18     30.36 o 
  -9   8  11      955.64      974.41     30.79 o 
  -8   8  11      176.83      190.28     19.20 o 
  -7   8  11      378.40      392.16     21.43 o 
  -6   8  11     1655.59     1595.62     28.96 o 
  -5   8  11     1962.61     1941.89     30.57 o 
  -4   8  11     2982.15     2906.80     33.64 o 
  -3   8  11      337.27      347.23     15.38 o 
  -2   8  11     1277.90     1254.46     26.63 o 
  -1   8  11      682.50      686.50     21.18 o 
   0   8  11     1192.74     1235.30     29.02 o 
   1   8  11      652.51      656.54     24.32 o 
   2   8  11      466.54      433.36     19.87 o 
   3   8  11     1805.17     1925.29     33.49 o 
   4   8  11     1680.51     1614.01     32.53 o 
   5   8  11     3790.09     3900.78     48.92 o 
   6   8  11      400.60      380.34     23.63 o 
   7   8  11        1.58       15.00     18.25 o 
   8   8  11      245.10      286.60     23.64 o 
   9   8  11      600.80      648.03     30.16 o 
  10   8  11      598.24      663.30     33.85 o 
 -11   9  11        3.76       32.86     23.97 o 
 -10   9  11       14.26       27.22     21.47 o 
  -9   9  11       32.30       16.54     17.51 o 
  -8   9  11     2132.50     2160.51     40.91 o 
  -7   9  11      503.10      486.18     23.69 o 
  -6   9  11      331.69      320.96     20.60 o 
  -5   9  11        0.25       -9.72     13.10 o 
  -4   9  11     2209.87     2357.05     34.11 o 
  -3   9  11      646.92      663.69     22.91 o 
  -2   9  11     1428.96     1312.02     28.70 o 
  -1   9  11      206.05      240.26     13.31 o 
   0   9  11      438.33      463.44     20.80 o 
   1   9  11       85.65       82.45     15.66 o 
   2   9  11     8027.27     7706.31     76.28 o 
   3   9  11      228.02      263.05     19.52 o 
   4   9  11       48.72       35.83     16.42 o 
   5   9  11      217.58      201.30     19.79 o 
   6   9  11     1222.25     1219.91     33.98 o 
   7   9  11        8.92       -0.51     17.64 o 
   8   9  11      139.89      160.22     22.69 o 
   9   9  11        0.94        4.19     20.02 o 
 -10  10  11     1215.37     1343.30     76.04 o 
  -9  10  11       52.87       17.19     18.94 o 
  -8  10  11      660.95      693.08     29.58 o 
  -7  10  11       10.47       -7.40     17.16 o 
  -6  10  11       96.07       64.15     18.22 o 
  -5  10  11      109.23      111.84     19.47 o 
  -4  10  11     1899.44     1932.42     33.91 o 
  -3  10  11       77.30       66.55     13.77 o 
  -2  10  11      596.97      583.33     27.78 o 
  -1  10  11       50.15       74.65     12.82 o 
   0  10  11     1193.93     1386.55     33.55 o 
   1  10  11       74.51      104.75     17.48 o 
   2  10  11       48.27       57.23     17.25 o 
   3  10  11      205.59      167.11     19.26 o 
   4  10  11      385.76      502.62     24.74 o 
   5  10  11       47.15       59.51     18.53 o 
   6  10  11       10.94       -1.18     17.53 o 
   7  10  11       58.59       -7.87     22.82 o 
   8  10  11      731.45      767.86     40.73 o 
  -9  11  11       89.77       79.29     27.83 o 
  -8  11  11      601.66      667.30     30.02 o 
  -7  11  11      449.01      418.99     25.37 o 
  -6  11  11      607.32      585.88     35.27 o 
  -5  11  11      142.52      136.41     19.14 o 
  -4  11  11      385.31      454.49     21.60 o 
  -3  11  11      229.63      258.19     17.90 o 
  -2  11  11      532.19      519.26     19.85 o 
  -1  11  11       35.50       37.68     18.31 o 
   0  11  11      204.94      203.79     19.93 o 
   1  11  11      672.78      706.74     27.48 o 
   2  11  11     1226.12     1329.54     35.11 o 
   3  11  11      203.54      185.16     20.13 o 
   4  11  11      560.66      603.56     27.50 o 
   5  11  11      121.45      140.27     20.31 o 
   6  11  11      233.56      259.72     22.92 o 
   7  11  11     1094.91     1023.57     35.17 o 
  -7  12  11       12.00       11.08     20.86 o 
  -6  12  11      160.17      148.13     18.23 o 
  -5  12  11     1772.65     1795.90     37.03 o 
  -4  12  11      200.23      224.91     18.18 o 
  -3  12  11      230.32      227.95     16.40 o 
  -2  12  11      147.48       86.68     21.15 o 
  -1  12  11      665.66      684.67     30.67 o 
   0  12  11        5.09        0.66     19.18 o 
   1  12  11     1119.99     1107.38     37.72 o 
   2  12  11        0.06       -6.32     19.45 o 
   3  12  11      148.89      186.75     22.43 o 
   4  12  11       53.30       84.87     21.86 o 
   5  12  11     1010.07      971.75     34.37 o 
   6  12  11      190.39      208.20     23.20 o 
  -6  13  11      293.67      317.14     26.97 o 
  -5  13  11       75.28       83.94     26.22 o 
  -4  13  11       10.10       -2.35     15.09 o 
  -3  13  11     1247.27     1284.27     36.54 o 
  -2  13  11        5.63      -12.61     21.37 o 
  -1  13  11      251.93      218.57     26.26 o 
   0  13  11        1.13       -2.09     19.94 o 
   1  13  11     2211.33     2482.91     53.17 o 
   2  13  11        6.30       15.54     20.84 o 
   3  13  11     1299.18     1329.79     43.24 o 
   4  13  11      191.92      194.03     26.17 o 
  -2  14  11       15.30       28.53     36.19 o 
  -1  14  11      675.48      659.85     66.25 o 
   0  14  11      474.62      409.37     41.58 o 
 -14   0  12     1361.23     1286.37     36.76 o 
 -12   0  12     1995.71     1771.19     40.53 o 
 -10   0  12      425.19      365.35     17.87 o 
  -8   0  12     3722.82     3826.29     40.42 o 
  -6   0  12     2096.74     1894.97     26.52 o 
  -4   0  12    13441.78    12657.40    100.99 o 
  -2   0  12     2585.06     2903.83     28.94 o 
   0   0  12      746.23      623.61     16.13 o 
   2   0  12     2962.93     2788.04     49.32 o 
   4   0  12     2945.16     2756.96     46.19 o 
   6   0  12     1142.75     1207.05     27.43 o 
   8   0  12      338.18      324.43     21.06 o 
  10   0  12     2660.01     2584.74     68.36 o 
  12   0  12      202.62      154.14     23.42 o 
 -14   1  12      146.38      158.39     14.66 o 
 -13   1  12        2.55        4.41     10.89 o 
 -12   1  12      579.19      539.08     16.35 o 
 -11   1  12      189.05      178.39     11.68 o 
 -10   1  12     2865.92     2925.18     27.46 o 
  -9   1  12       17.25       24.81     10.00 o 
  -8   1  12      223.39      212.18     10.50 o 
  -7   1  12       85.23       79.25      8.21 o 
  -6   1  12     2752.76     2658.58     22.30 o 
  -5   1  12      188.93      191.90      8.52 o 
  -4   1  12       74.25       77.58      7.23 o 
  -3   1  12      226.21      222.39      8.22 o 
  -2   1  12     8625.02     8879.17     50.78 o 
  -1   1  12      658.57      711.19     11.36 o 
   0   1  12     3952.24     4197.83     32.85 o 
   1   1  12      821.55      917.25     19.67 o 
   2   1  12     1728.53     1464.64     22.78 o 
   3   1  12      452.35      402.64     16.65 o 
   4   1  12      183.81      133.67     11.30 o 
   5   1  12      223.68      282.67     12.01 o 
   6   1  12     1625.84     1573.00     23.14 o 
   7   1  12        6.36       -7.10      9.53 o 
   8   1  12     4209.58     3975.36     46.83 o 
   9   1  12        0.28       -3.89     11.20 o 
  10   1  12       12.60       -5.32     12.03 o 
  11   1  12       27.56       21.47     13.26 o 
  12   1  12      646.18      597.80     22.04 o 
 -14   2  12      256.15      235.49     16.45 o 
 -13   2  12      708.62      685.39     18.86 o 
 -12   2  12      238.36      278.75     13.25 o 
 -11   2  12        0.86       16.15      9.87 o 
 -10   2  12     1154.86     1090.74     18.25 o 
  -9   2  12     3279.34     3162.56     26.95 o 
  -8   2  12     2060.24     2069.00     21.93 o 
  -7   2  12      786.62      831.51     14.69 o 
  -6   2  12     1056.88     1008.50     14.80 o 
  -5   2  12      659.16      648.53     13.20 o 
  -4   2  12     6219.70     5766.27     38.14 o 
  -3   2  12     3426.02     3343.61     25.62 o 
  -2   2  12      121.11      120.44      7.37 o 
  -1   2  12      625.83      563.67     12.01 o 
   0   2  12     2729.32     2823.45     33.23 o 
   1   2  12     9427.23     9286.49     74.06 o 
   2   2  12     3940.67     3724.89     33.93 o 
   3   2  12      104.06      144.16      8.89 o 
   4   2  12      568.34      640.16     17.16 o 
   5   2  12     1763.65     1762.80     24.64 o 
   6   2  12      158.40      163.28      9.76 o 
   7   2  12     1947.01     1948.14     24.57 o 
   8   2  12      265.78      249.05     13.31 o 
   9   2  12      268.47      276.06     15.22 o 
  10   2  12      516.84      539.13     18.90 o 
  11   2  12      989.34      925.56     25.15 o 
  12   2  12        0.04        9.24     13.96 o 
 -14   3  12       33.95       47.99     19.75 o 
 -13   3  12      208.14      195.47     17.38 o 
 -12   3  12       41.78       55.42     13.88 o 
 -11   3  12     2960.11     2834.65     39.83 o 
 -10   3  12      149.32      120.57     13.13 o 
  -9   3  12      517.62      573.66     17.14 o 
  -8   3  12       26.74       39.54     10.06 o 
  -7   3  12     3979.23     3915.49     32.59 o 
  -6   3  12      139.62      130.37     10.01 o 
  -5   3  12     3729.30     3509.91     31.86 o 
  -4   3  12      122.18      152.39     10.25 o 
  -3   3  12     2909.34     2743.30     30.47 o 
  -2   3  12       80.69      123.67     10.23 o 
  -1   3  12     3781.70     3553.56     39.35 o 
   0   3  12      170.02      238.75     13.02 o 
   1   3  12      349.47      306.71     13.34 o 
   2   3  12       56.31       60.13     10.69 o 
   3   3  12     6496.42     6242.96     50.41 o 
   4   3  12        0.45       -2.62      6.74 o 
   5   3  12     1704.60     1765.60     25.37 o 
   6   3  12        8.84       15.55      9.27 o 
   7   3  12     4379.36     4116.55     36.29 o 
   8   3  12        0.23        9.29      9.53 o 
   9   3  12     1450.75     1338.18     23.20 o 
  10   3  12        1.42      -13.50     11.51 o 
  11   3  12       41.76       36.38     15.98 o 
  12   3  12        4.29      -15.56     19.37 o 
 -13   4  12      559.54      528.74     23.16 o 
 -12   4  12       25.35       35.57     14.88 o 
 -11   4  12      270.86      349.36     18.56 o 
 -10   4  12       14.59       21.28     13.08 o 
  -9   4  12     2580.17     2671.03     35.18 o 
  -8   4  12     1005.15     1050.73     23.61 o 
  -7   4  12     1727.42     1774.24     32.75 o 
  -6   4  12       29.31       21.70     10.61 o 
  -5   4  12      862.00      905.37     18.54 o 
  -4   4  12      349.04      392.83     12.63 o 
  -3   4  12     2186.40     2172.75     23.32 o 
  -2   4  12      135.49      204.77     10.47 o 
  -1   4  12       48.70       31.61      9.06 o 
   0   4  12     1544.20     1509.74     20.99 o 
   1   4  12     4771.58     4839.32     44.35 o 
   2   4  12       69.86       97.81     11.48 o 
   3   4  12       64.21       53.65     11.06 o 
   4   4  12       50.56       33.41     11.23 o 
   5   4  12     7140.84     7064.16     79.05 o 
   6   4  12     1221.07     1270.32     28.77 o 
   7   4  12     2584.69     2519.62     40.98 o 
   8   4  12      344.53      331.45     22.66 o 
   9   4  12      571.12      683.31     28.97 o 
  10   4  12      286.11      306.55     23.61 o 
  11   4  12      645.90      627.86     32.86 o 
  12   4  12      115.57      141.81     30.30 o 
 -13   5  12       50.61       61.19     17.62 o 
 -12   5  12      214.93      211.49     19.38 o 
 -11   5  12      382.56      383.01     20.85 o 
 -10   5  12     1176.45     1259.92     27.44 o 
  -9   5  12      714.90      749.04     21.96 o 
  -8   5  12       13.29        4.05     12.12 o 
  -7   5  12        3.23        8.63     11.35 o 
  -6   5  12      126.45      159.59     12.60 o 
  -5   5  12      428.50      465.35     15.43 o 
  -4   5  12       31.80       20.64      9.43 o 
  -3   5  12       41.43       36.30      9.39 o 
  -2   5  12      316.93      293.17     13.51 o 
  -1   5  12     1071.80     1134.14     21.92 o 
   0   5  12      807.40      839.45     19.66 o 
   1   5  12      928.33     1032.51     21.51 o 
   2   5  12      638.18      619.39     18.11 o 
   3   5  12     2136.43     2082.60     30.69 o 
   4   5  12      127.94      128.68     12.99 o 
   5   5  12        0.79       26.98     14.86 o 
   6   5  12      396.07      399.41     20.85 o 
   7   5  12     1224.74     1260.84     30.83 o 
   8   5  12      632.08      571.29     27.11 o 
   9   5  12      128.85       97.20     20.40 o 
  10   5  12       28.02       -1.48     18.64 o 
  11   5  12       52.16       86.42     30.93 o 
 -13   6  12       68.71       37.31     32.78 o 
 -12   6  12     1597.97     1585.68     35.56 o 
 -11   6  12       45.83       56.51     16.05 o 
 -10   6  12       24.79       -4.60     15.27 o 
  -9   6  12        0.38       -8.04     13.26 o 
  -8   6  12     1901.49     1826.67     39.33 o 
  -7   6  12        0.06        5.26     12.68 o 
  -6   6  12       51.12       57.01     11.86 o 
  -5   6  12      136.43      115.69     12.08 o 
  -4   6  12     3180.60     3252.35     32.90 o 
  -3   6  12     1026.03     1063.72     19.96 o 
  -2   6  12     2068.68     2043.00     27.94 o 
  -1   6  12      483.17      518.69     17.33 o 
   0   6  12     1181.53     1157.01     22.99 o 
   1   6  12     1570.89     1531.12     25.19 o 
   2   6  12     1230.57     1261.59     23.86 o 
   3   6  12        6.77       -0.94     11.39 o 
   4   6  12      599.99      600.97     19.36 o 
   5   6  12      181.50      197.74     15.81 o 
   6   6  12     3274.66     3433.28     52.98 o 
   7   6  12       83.79       91.13     17.00 o 
   8   6  12        2.49       -4.15     16.11 o 
   9   6  12       17.22        7.48     19.21 o 
  10   6  12     1513.28     1586.49     62.06 o 
  11   6  12      159.29      124.07     30.74 o 
 -12   7  12     1197.08     1203.27     34.95 o 
 -11   7  12      122.44      135.82     18.01 o 
 -10   7  12     1490.98     1438.29     36.89 o 
  -9   7  12       59.65       51.41     17.06 o 
  -8   7  12      488.42      508.66     22.68 o 
  -7   7  12      532.19      529.38     20.80 o 
  -6   7  12     3387.61     3209.62     38.76 o 
  -5   7  12      743.25      764.47     20.62 o 
  -4   7  12      116.23      114.85     15.43 o 
  -3   7  12      210.83      231.03     13.67 o 
  -2   7  12     6057.94     6237.48     54.31 o 
  -1   7  12      145.43      135.12     13.58 o 
   0   7  12     1693.69     1826.24     33.09 o 
   1   7  12       61.06       40.86     12.33 o 
   2   7  12     2293.70     2190.06     31.12 o 
   3   7  12      686.44      742.63     23.02 o 
   4   7  12     1470.84     1590.09     29.60 o 
   5   7  12       11.57       23.43     14.88 o 
   6   7  12      339.24      317.29     25.52 o 
   7   7  12       94.72      101.99     18.31 o 
   8   7  12     1895.79     1931.11     42.45 o 
   9   7  12       49.00       24.77     20.08 o 
  10   7  12       66.38       18.12     21.42 o 
 -11   8  12       72.97       95.38     20.24 o 
 -10   8  12       52.30       43.85     19.23 o 
  -9   8  12     1201.50     1186.37     33.78 o 
  -8   8  12     1352.07     1515.64     41.88 o 
  -7   8  12      815.69      750.33     25.84 o 
  -6   8  12       30.54       34.58     13.37 o 
  -5   8  12      815.00      867.04     23.28 o 
  -4   8  12     4364.55     4182.57     41.68 o 
  -3   8  12     5846.60     5732.52     49.83 o 
  -2   8  12     1741.00     1637.68     29.89 o 
  -1   8  12       30.82        5.83     10.01 o 
   0   8  12      488.21      575.17     22.69 o 
   1   8  12     1685.65     1738.13     32.44 o 
   2   8  12      620.91      679.49     23.69 o 
   3   8  12      465.37      472.97     20.95 o 
   4   8  12      186.76      199.76     18.46 o 
   5   8  12     2138.44     2219.80     38.24 o 
   6   8  12     1758.75     1778.62     45.85 o 
   7   8  12     1790.27     1969.41     61.91 o 
   8   8  12       46.01       71.84     29.60 o 
   9   8  12       65.04       69.66     21.03 o 
  10   8  12      607.31      588.52     37.47 o 
 -11   9  12     1686.60     1870.14     56.07 o 
 -10   9  12      109.77      139.58     20.53 o 
  -9   9  12      130.66      136.53     19.91 o 
  -8   9  12       50.42       75.18     18.13 o 
  -7   9  12     1379.03     1394.17     35.00 o 
  -6   9  12      313.56      341.62     23.00 o 
  -5   9  12     2667.26     2593.29     38.27 o 
  -4   9  12      201.77      200.96     15.96 o 
  -3   9  12     1537.44     1524.20     37.01 o 
  -2   9  12       48.96       59.86     12.47 o 
  -1   9  12     3004.49     3044.88     44.33 o 
   0   9  12       69.18      101.09     16.26 o 
   1   9  12      130.27      122.44     16.66 o 
   2   9  12        2.93       -2.48     17.47 o 
   3   9  12     3123.07     3229.20     47.90 o 
   4   9  12       26.35        4.48     16.36 o 
   5   9  12      465.90      453.08     24.33 o 
   6   9  12       87.50      108.26     19.27 o 
   7   9  12      645.12      624.12     37.04 o 
   8   9  12        0.16       12.21     24.97 o 
   9   9  12      760.00      708.43     33.04 o 
 -10  10  12       16.00       57.83     29.41 o 
  -9  10  12     1032.90     1051.27     36.06 o 
  -8  10  12        0.44      -29.45     17.41 o 
  -7  10  12     1035.79     1060.36     34.55 o 
  -6  10  12       16.07       -7.91     16.71 o 
  -5  10  12      364.68      368.11     22.61 o 
  -4  10  12      571.38      612.12     23.01 o 
  -3  10  12     1567.38     1587.43     27.17 o 
  -2  10  12       16.90       40.59     13.02 o 
  -1  10  12       20.19       -2.81     14.98 o 
   0  10  12       61.95       45.95     15.95 o 
   1  10  12     2437.21     2509.15     42.99 o 
   2  10  12      160.78      177.65     19.39 o 
   3  10  12       28.30      -16.98     16.49 o 
   4  10  12      133.10      129.86     19.67 o 
   5  10  12      758.64      931.15     31.50 o 
   6  10  12      222.66      177.88     21.23 o 
   7  10  12      172.67      199.66     32.05 o 
   8  10  12        0.33      -16.05     25.62 o 
  -9  11  12       24.54       18.02     28.19 o 
  -8  11  12        1.89        7.35     19.36 o 
  -7  11  12      331.38      334.67     24.96 o 
  -6  11  12      399.18      372.98     24.80 o 
  -5  11  12      104.13      125.02     18.89 o 
  -4  11  12        4.49       15.37     13.68 o 
  -3  11  12      862.58      905.34     24.46 o 
  -2  11  12      318.34      347.39     30.49 o 
  -1  11  12      341.06      337.38     22.37 o 
   0  11  12      235.45      286.40     22.76 o 
   1  11  12       10.61       -6.18     17.03 o 
   2  11  12        6.20      -10.93     17.31 o 
   3  11  12     1031.40     1134.61     34.14 o 
   4  11  12        5.08       29.03     22.17 o 
   5  11  12        2.64       -4.83     18.21 o 
   6  11  12       58.49       27.21     19.16 o 
   7  11  12      425.26      406.21     48.62 o 
  -7  12  12       36.70      -15.62     37.36 o 
  -6  12  12        1.53      -31.64     15.82 o 
  -5  12  12      166.25      169.51     18.03 o 
  -4  12  12      907.67      930.28     27.29 o 
  -3  12  12      226.73      250.23     18.78 o 
  -2  12  12      375.84      388.83     26.72 o 
  -1  12  12      195.48      193.47     23.25 o 
   0  12  12      323.20      325.99     25.91 o 
   1  12  12      231.56      277.36     25.46 o 
   2  12  12      705.45      753.86     30.40 o 
   3  12  12       49.40       63.43     22.74 o 
   4  12  12      648.56      773.79     31.68 o 
   5  12  12      473.29      487.81     28.06 o 
  -5  13  12        0.80      -34.10     19.12 o 
  -4  13  12       38.86        7.35     20.10 o 
  -3  13  12        3.43        8.06     18.48 o 
  -2  13  12     1479.93     1450.74     46.47 o 
  -1  13  12       18.75       48.31     25.98 o 
   0  13  12      420.18      377.46     28.28 o 
   1  13  12        0.08        0.32     25.90 o 
   2  13  12      998.36     1156.55     41.19 o 
   3  13  12       14.61      -16.24     22.24 o 
 -13   0  13      305.69      284.88     21.10 o 
 -11   0  13     1066.86     1106.58     34.19 o 
  -9   0  13      965.86     1031.66     24.36 o 
  -7   0  13     6037.60     5540.09     49.32 o 
  -5   0  13      448.10      470.85     15.02 o 
  -3   0  13    10314.75     9624.01     70.29 o 
  -1   0  13      196.80      220.99     11.18 o 
   1   0  13     2107.24     2087.59     50.50 o 
   3   0  13     1829.19     1748.79     36.47 o 
   5   0  13      293.24      302.69     19.81 o 
   7   0  13     1349.31     1299.18     31.23 o 
   9   0  13      193.95      250.46     20.98 o 
  11   0  13      414.01      410.89     29.30 o 
 -14   1  13      513.31      522.09     18.53 o 
 -13   1  13      575.06      627.71     17.82 o 
 -12   1  13       16.63       23.98     10.70 o 
 -11   1  13      109.94       91.99     11.04 o 
 -10   1  13      813.08      876.82     17.42 o 
  -9   1  13      657.67      760.93     15.75 o 
  -8   1  13      577.91      607.03     14.12 o 
  -7   1  13      289.64      289.57     10.42 o 
  -6   1  13      121.15      133.96      8.25 o 
  -5   1  13     4351.38     3997.15     27.66 o 
  -4   1  13     2861.23     2879.99     29.76 o 
  -3   1  13      103.69       93.75      7.25 o 
  -2   1  13       89.12       97.93      7.71 o 
  -1   1  13     3374.97     3373.30     27.78 o 
   0   1  13     1560.34     1500.25     22.94 o 
   1   1  13     3326.20     3193.39     34.12 o 
   2   1  13      157.25      208.74     13.73 o 
   3   1  13     2200.10     2143.03     33.27 o 
   4   1  13      982.96      924.10     20.74 o 
   5   1  13     1486.09     1405.58     30.96 o 
   6   1  13     1346.37     1314.88     23.24 o 
   7   1  13      476.73      447.44     15.27 o 
   8   1  13      111.73      108.86     11.96 o 
   9   1  13     1303.78     1205.01     25.12 o 
  10   1  13      537.50      531.38     19.24 o 
  11   1  13        3.40       -1.53     12.94 o 
  12   1  13        0.05        0.18     13.97 o 
 -13   2  13       30.39       29.58     13.70 o 
 -12   2  13     1241.32     1309.96     23.73 o 
 -11   2  13      814.58      879.74     20.04 o 
 -10   2  13      130.00      163.86     10.96 o 
  -9   2  13     1619.27     1693.81     21.77 o 
  -8   2  13     4686.30     4653.45     33.33 o 
  -7   2  13     3387.24     3365.74     27.31 o 
  -6   2  13     4553.39     4479.27     34.27 o 
  -5   2  13      561.01      524.60     13.34 o 
  -4   2  13      377.91      346.10     12.46 o 
  -3   2  13     1095.80     1105.96     17.65 o 
  -2   2  13     3877.74     3872.75     34.14 o 
  -1   2  13     1596.73     1623.46     21.60 o 
   0   2  13      304.09      323.40     13.28 o 
   1   2  13     1468.35     1446.61     21.33 o 
   2   2  13     7819.00     7670.46     53.11 o 
   3   2  13     3431.26     3288.39     36.75 o 
   4   2  13      262.17      285.27     12.66 o 
   5   2  13      705.13      666.76     19.29 o 
   6   2  13     1286.04     1384.49     22.12 o 
   7   2  13     1230.37     1207.93     20.00 o 
   8   2  13      833.48      830.34     19.03 o 
   9   2  13      130.61      193.92     15.11 o 
  10   2  13      432.09      500.80     17.95 o 
  11   2  13      814.57      774.54     22.02 o 
  12   2  13     1604.75     1522.41     33.66 o 
 -13   3  13      272.25      340.46     19.56 o 
 -12   3  13      189.83      251.66     16.96 o 
 -11   3  13       12.76        5.95     12.25 o 
 -10   3  13     2077.68     2049.30     29.22 o 
  -9   3  13        3.61       10.21     11.49 o 
  -8   3  13      293.74      334.62     15.05 o 
  -7   3  13      478.02      507.46     16.32 o 
  -6   3  13     4198.22     4195.52     38.89 o 
  -5   3  13      386.70      363.73     13.28 o 
  -4   3  13     4143.81     3984.31     32.52 o 
  -3   3  13       18.80       35.19      8.57 o 
  -2   3  13     1809.85     1699.56     21.14 o 
  -1   3  13       94.59      143.48     10.80 o 
   0   3  13     5902.46     5918.58     49.51 o 
   1   3  13        4.04      -13.47      8.18 o 
   2   3  13       35.63       49.55      9.36 o 
   3   3  13     1095.51     1115.48     26.72 o 
   4   3  13     1835.69     1950.36     24.87 o 
   5   3  13        0.79       -1.39      9.32 o 
   6   3  13      506.38      519.66     15.42 o 
   7   3  13       43.97       53.64     11.09 o 
   8   3  13     1565.87     1482.18     22.91 o 
   9   3  13       19.12       14.92     14.33 o 
  10   3  13      521.48      490.47     28.31 o 
  11   3  13      212.49      269.00     24.16 o 
  12   3  13       47.31       69.70     27.13 o 
 -13   4  13       73.29       55.31     16.50 o 
 -12   4  13      558.32      548.50     22.57 o 
 -11   4  13       74.74       61.76     14.68 o 
 -10   4  13      407.61      422.69     18.96 o 
  -9   4  13       58.42       88.91     13.24 o 
  -8   4  13     1332.18     1324.32     25.90 o 
  -7   4  13       94.54      140.79     12.97 o 
  -6   4  13      998.12     1033.28     21.79 o 
  -5   4  13        0.33        4.88      9.44 o 
  -4   4  13     1702.79     1647.39     21.71 o 
  -3   4  13      488.77      419.45     12.89 o 
  -2   4  13     2963.81     2880.82     27.21 o 
  -1   4  13        2.06        9.19      8.87 o 
   0   4  13      120.01      132.36     10.12 o 
   1   4  13     1520.80     1601.59     25.80 o 
   2   4  13     1043.24     1045.57     22.74 o 
   3   4  13      808.42      826.17     20.61 o 
   4   4  13       41.89       33.72     15.09 o 
   5   4  13      501.37      471.57     22.17 o 
   6   4  13     1314.15     1354.37     34.75 o 
   7   4  13      307.34      325.47     19.81 o 
   8   4  13       21.39        3.43     17.03 o 
   9   4  13        1.68       25.63     18.82 o 
  10   4  13     1138.74     1158.34     39.99 o 
  11   4  13      521.25      519.99     32.12 o 
 -13   5  13      106.60      135.53     21.63 o 
 -12   5  13      172.97      220.91     19.91 o 
 -11   5  13       44.23       49.08     16.46 o 
 -10   5  13       40.13       50.97     14.18 o 
  -9   5  13     1189.74     1245.56     26.44 o 
  -8   5  13        8.57       -8.48     13.18 o 
  -7   5  13       71.98       53.44     12.66 o 
  -6   5  13      865.14      785.73     19.90 o 
  -5   5  13       14.58       29.13     10.91 o 
  -4   5  13     1282.78     1165.74     20.78 o 
  -3   5  13      100.08      118.71     10.91 o 
  -2   5  13       11.66       14.09     10.43 o 
  -1   5  13      159.04      148.76     12.53 o 
   0   5  13     1736.64     1693.09     26.39 o 
   1   5  13     1885.80     1987.37     28.50 o 
   2   5  13      855.28      869.31     21.42 o 
   3   5  13       11.88        4.87     12.19 o 
   4   5  13      972.31     1003.83     27.76 o 
   5   5  13      569.99      654.06     24.98 o 
   6   5  13      876.49      844.46     29.60 o 
   7   5  13     1012.57      900.11     26.55 o 
   8   5  13      249.74      265.43     21.38 o 
   9   5  13     1165.60     1069.20     35.75 o 
  10   5  13      117.40       94.15     21.76 o 
  11   5  13      224.07      265.36     32.98 o 
 -12   6  13      357.17      420.68     23.01 o 
 -11   6  13     1085.68     1148.57     31.30 o 
 -10   6  13      107.61      104.74     16.76 o 
  -9   6  13       62.07       53.31     14.66 o 
  -8   6  13       66.57      101.33     16.11 o 
  -7   6  13     1919.54     1798.25     32.06 o 
  -6   6  13       24.37       -3.38     11.44 o 
  -5   6  13       57.86       51.68     11.82 o 
  -4   6  13       96.04       85.03     11.66 o 
  -3   6  13     4163.60     4285.92     42.70 o 
  -2   6  13     1453.20     1542.57     25.70 o 
  -1   6  13      116.12      180.72     13.37 o 
   0   6  13      502.24      550.57     22.46 o 
   1   6  13     4112.61     3973.52     41.02 o 
   2   6  13       30.09       23.59     12.17 o 
   3   6  13     1051.79     1136.04     24.47 o 
   4   6  13       84.51       64.98     13.28 o 
   5   6  13      173.99      216.13     20.55 o 
   6   6  13      174.66      162.57     20.45 o 
   7   6  13      730.10      796.41     26.12 o 
   8   6  13      293.41      269.10     20.12 o 
   9   6  13      156.97      192.02     22.89 o 
  10   6  13       16.33       62.43     22.14 o 
 -12   7  13       62.73       38.60     21.84 o 
 -11   7  13      416.99      432.41     22.71 o 
 -10   7  13        4.13       -1.82     16.48 o 
  -9   7  13     3216.66     3246.22     49.91 o 
  -8   7  13       12.85       -8.18     14.87 o 
  -7   7  13      278.58      325.66     18.62 o 
  -6   7  13        0.14       -4.03     14.34 o 
  -5   7  13     5530.55     5053.24     48.17 o 
  -4   7  13     1311.02     1364.43     25.18 o 
  -3   7  13     1056.69     1094.63     22.66 o 
  -2   7  13       48.65       63.68     12.80 o 
  -1   7  13     2772.47     2828.50     34.68 o 
   0   7  13        9.14       18.56     12.01 o 
   1   7  13     1139.08     1168.67     24.93 o 
   2   7  13      159.36      144.68     14.44 o 
   3   7  13     2176.75     2231.86     32.75 o 
   4   7  13       10.18       15.78     13.23 o 
   5   7  13     3057.62     3189.64     55.51 o 
   6   7  13       80.02       43.86     25.09 o 
   7   7  13       11.64      -18.20     19.56 o 
   8   7  13      178.68      242.25     21.41 o 
   9   7  13     1270.53     1157.23     37.49 o 
  10   7  13       48.72       46.71     33.53 o 
 -11   8  13      398.68      419.65     26.55 o 
 -10   8  13      101.25      118.66     19.36 o 
  -9   8  13      130.91      168.41     20.06 o 
  -8   8  13     1143.88     1206.44     33.69 o 
  -7   8  13     2232.88     2264.11     39.03 o 
  -6   8  13      753.28      764.62     23.28 o 
  -5   8  13      204.37      199.30     15.82 o 
  -4   8  13     1954.16     1914.35     32.95 o 
  -3   8  13     3173.23     3262.14     36.92 o 
  -2   8  13     4247.50     4229.94     59.12 o 
  -1   8  13      582.22      593.04     21.19 o 
   0   8  13      625.50      587.70     23.41 o 
   1   8  13     2123.27     2100.17     35.62 o 
   2   8  13     4993.92     5125.60     56.56 o 
   3   8  13     2426.00     2400.19     36.83 o 
   4   8  13      527.14      492.81     22.10 o 
   5   8  13        5.10      -19.92     15.19 o 
   6   8  13      237.09      306.87     29.24 o 
   7   8  13     1769.95     1804.08     47.84 o 
   8   8  13      556.00      560.87     33.47 o 
   9   8  13       96.23       98.02     20.54 o 
 -10   9  13     1575.51     1570.21     40.37 o 
  -9   9  13      174.52      226.44     21.53 o 
  -8   9  13      480.00      442.52     24.38 o 
  -7   9  13        2.44        1.61     16.02 o 
  -6   9  13      302.79      347.72     20.41 o 
  -5   9  13      202.13      226.96     17.64 o 
  -4   9  13     3640.21     3594.02     43.19 o 
  -3   9  13      255.53      320.62     18.59 o 
  -2   9  13      460.90      467.78     17.56 o 
  -1   9  13       45.78       58.85     16.96 o 
   0   9  13     3465.76     3539.60     46.73 o 
   1   9  13        1.19       15.57     15.09 o 
   2   9  13        1.83      -20.35     14.78 o 
   3   9  13       29.32       49.87     17.06 o 
   4   9  13      766.62      832.83     31.99 o 
   5   9  13      451.92      495.92     25.32 o 
   6   9  13      316.75      364.09     31.71 o 
   7   9  13       12.51       48.35     25.09 o 
   8   9  13      948.47      905.06     42.85 o 
  -9  10  13       22.73       -5.97     19.37 o 
  -8  10  13     1293.15     1312.52     44.53 o 
  -7  10  13       46.66       31.32     18.27 o 
  -6  10  13     1108.57     1210.49     35.73 o 
  -5  10  13        6.05       38.89     17.16 o 
  -4  10  13     1040.31     1051.78     28.66 o 
  -3  10  13      545.72      526.60     18.52 o 
  -2  10  13      867.10      894.13     29.26 o 
  -1  10  13      121.72      117.65     17.54 o 
   0  10  13        1.86       -8.93     15.31 o 
   1  10  13       22.70       -5.48     16.64 o 
   2  10  13     3057.12     2995.95     47.76 o 
   3  10  13       57.15       32.56     17.90 o 
   4  10  13      112.09      134.00     19.61 o 
   5  10  13       74.17       70.79     24.54 o 
   6  10  13      526.96      572.07     38.62 o 
   7  10  13      838.36      838.42     42.79 o 
   8  10  13       61.59       44.49     38.74 o 
  -8  11  13      429.92      430.09     38.53 o 
  -7  11  13       13.00       17.26     19.31 o 
  -6  11  13       79.25       66.57     19.55 o 
  -5  11  13      708.70      815.86     30.28 o 
  -4  11  13      737.49      747.00     23.61 o 
  -3  11  13        0.13      -10.44     13.12 o 
  -2  11  13       32.46       17.30     18.85 o 
  -1  11  13      468.23      545.23     25.74 o 
   0  11  13      474.64      521.27     26.04 o 
   1  11  13      829.69      866.85     30.35 o 
   2  11  13      137.57      128.41     19.74 o 
   3  11  13       42.02       62.06     21.39 o 
   4  11  13      200.51      314.60     23.82 o 
   5  11  13      707.04      708.51     30.65 o 
   6  11  13       15.26      -20.74     23.28 o 
  -7  12  13      879.68      847.99     47.00 o 
  -6  12  13        3.03      -11.78     16.33 o 
  -5  12  13       34.31       24.38     15.85 o 
  -4  12  13      307.67      351.77     21.24 o 
  -3  12  13     1036.18     1068.41     33.87 o 
  -2  12  13      364.82      323.67     26.03 o 
  -1  12  13      405.49      405.62     35.55 o 
   0  12  13       45.69       -0.77     20.04 o 
   1  12  13      703.71      791.46     32.77 o 
   2  12  13      351.98      416.69     29.27 o 
   3  12  13      834.01      859.60     32.72 o 
   4  12  13        0.42       -0.45     18.83 o 
   5  12  13      199.21      214.63     25.80 o 
  -4  13  13        9.98       43.58     27.50 o 
  -3  13  13      111.80       80.70     22.53 o 
  -2  13  13       66.59       88.52     24.22 o 
  -1  13  13     1122.14     1124.84     40.08 o 
   0  13  13        0.96        1.86     22.68 o 
   1  13  13      867.08      946.40     38.56 o 
   2  13  13       46.92        0.01     21.83 o 
 -12   0  14      526.54      573.18     24.34 o 
 -10   0  14     2939.95     3084.78     42.06 o 
  -8   0  14      155.51      113.99     13.35 o 
  -6   0  14     1711.35     1608.11     24.90 o 
  -4   0  14       83.22       69.85     11.25 o 
  -2   0  14     8844.21     8726.18     80.37 o 
   0   0  14     3845.53     3860.74     58.59 o 
   2   0  14      946.66      853.27     25.65 o 
   4   0  14      619.55      535.42     23.22 o 
   6   0  14        6.93       10.33     17.30 o 
   8   0  14     5407.92     5184.96     70.31 o 
  10   0  14       26.70        8.77     16.82 o 
 -13   1  14      140.89      155.61     14.08 o 
 -12   1  14      834.98      885.08     19.16 o 
 -11   1  14      313.96      349.10     13.92 o 
 -10   1  14      279.59      298.03     12.84 o 
  -9   1  14      292.03      305.34     12.24 o 
  -8   1  14     1774.48     1811.55     21.46 o 
  -7   1  14      168.67      151.37      9.41 o 
  -6   1  14      619.47      673.58     13.00 o 
  -5   1  14      245.35      232.40      9.94 o 
  -4   1  14     6871.89     6412.70     48.44 o 
  -3   1  14      989.50      954.14     17.92 o 
  -2   1  14     1475.70     1633.56     21.48 o 
  -1   1  14      533.86      493.67     12.47 o 
   0   1  14      105.61       84.90     11.17 o 
   1   1  14     1102.97     1050.97     24.11 o 
   2   1  14     2334.98     2314.33     28.81 o 
   3   1  14       27.11       15.60     10.29 o 
   4   1  14      816.64      834.01     17.96 o 
   5   1  14      219.66      233.12     13.37 o 
   6   1  14      927.72      908.74     23.94 o 
   7   1  14     1054.36     1031.28     25.76 o 
   8   1  14      220.96      218.52     13.45 o 
   9   1  14        9.38       -2.13     11.70 o 
  10   1  14     1213.73     1138.03     24.33 o 
  11   1  14      313.72      310.34     17.25 o 
 -13   2  14        7.77       31.97     13.76 o 
 -12   2  14      270.26      285.55     16.40 o 
 -11   2  14      824.10      840.68     20.53 o 
 -10   2  14     1757.68     1706.23     25.87 o 
  -9   2  14      535.24      562.96     19.40 o 
  -8   2  14        3.64       10.81     10.45 o 
  -7   2  14     1297.27     1218.78     22.23 o 
  -6   2  14      830.68      819.77     18.40 o 
  -5   2  14     3171.99     3107.24     31.65 o 
  -4   2  14      524.95      562.84     14.62 o 
  -3   2  14      234.12      220.05     10.79 o 
  -2   2  14     1553.53     1597.28     20.56 o 
  -1   2  14     2106.53     2066.70     24.07 o 
   0   2  14     2176.99     2134.26     27.92 o 
   1   2  14       74.57       60.74     10.79 o 
   2   2  14      498.89      482.18     14.48 o 
   3   2  14     4609.36     4502.75     41.76 o 
   4   2  14      428.45      406.94     18.49 o 
   5   2  14     2770.40     2661.81     33.65 o 
   6   2  14        8.27       11.31     11.00 o 
   7   2  14      385.39      435.97     16.48 o 
   8   2  14      446.17      422.84     14.62 o 
   9   2  14     1061.01      938.02     21.39 o 
  10   2  14        1.84       -1.11     11.64 o 
  11   2  14        5.25        4.07     14.71 o 
 -13   3  14     1020.48     1114.63     29.28 o 
 -12   3  14       23.39       34.26     14.01 o 
 -11   3  14      529.51      643.52     20.44 o 
 -10   3  14      219.99      223.89     14.44 o 
  -9   3  14     3120.73     3063.35     36.97 o 
  -8   3  14       85.09      102.85     12.74 o 
  -7   3  14     2219.72     2109.95     27.89 o 
  -6   3  14      121.96      116.90     12.08 o 
  -5   3  14      490.10      483.70     14.89 o 
  -4   3  14      119.36       91.24      9.36 o 
  -3   3  14     3888.89     3852.53     31.92 o 
  -2   3  14      346.28      383.93     12.15 o 
  -1   3  14       97.20       92.99      9.86 o 
   0   3  14       82.59       61.67      9.90 o 
   1   3  14     5464.50     5600.27     46.34 o 
   2   3  14      236.73      222.44     11.24 o 
   3   3  14      466.34      461.55     13.77 o 
   4   3  14      104.54       96.81     12.13 o 
   5   3  14     4573.23     4611.82     55.60 o 
   6   3  14      120.60       91.22     16.49 o 
   7   3  14     2649.10     2617.66     42.57 o 
   8   3  14        0.82        9.39     16.00 o 
   9   3  14      216.36      217.32     21.79 o 
  10   3  14        6.94        0.40     19.70 o 
  11   3  14      526.17      536.21     29.08 o 
 -13   4  14       19.49       33.60     16.42 o 
 -12   4  14      112.09      122.86     16.05 o 
 -11   4  14     1591.50     1669.86     36.61 o 
 -10   4  14      575.98      599.01     23.28 o 
  -9   4  14     1072.97     1050.73     25.52 o 
  -8   4  14      626.13      601.31     19.32 o 
  -7   4  14     1134.77     1145.21     23.31 o 
  -6   4  14      953.74      864.67     20.27 o 
  -5   4  14     1732.71     1722.01     24.33 o 
  -4   4  14       16.50       27.26      9.54 o 
  -3   4  14      678.90      663.98     15.67 o 
  -2   4  14      599.10      535.23     14.18 o 
  -1   4  14     1993.15     2037.05     25.42 o 
   0   4  14       18.84       16.72      8.66 o 
   1   4  14      166.17      170.20     13.26 o 
   2   4  14      216.41      254.04     16.19 o 
   3   4  14     3145.05     3083.43     45.81 o 
   4   4  14       18.90       33.40     14.85 o 
   5   4  14      672.74      695.86     31.68 o 
   6   4  14      279.85      263.76     19.72 o 
   7   4  14     1529.01     1600.46     38.44 o 
   8   4  14        0.55        6.54     16.42 o 
   9   4  14      975.11      938.96     31.95 o 
  10   4  14       25.16       45.96     21.02 o 
  11   4  14       28.11       36.96     27.46 o 
 -12   5  14      773.78      833.84     27.42 o 
 -11   5  14      223.06      200.62     18.01 o 
 -10   5  14        9.13       19.13     15.02 o 
  -9   5  14      532.84      607.91     26.20 o 
  -8   5  14     1025.93     1029.93     25.75 o 
  -7   5  14        4.17        1.44     12.05 o 
  -6   5  14       30.12       25.21     11.84 o 
  -5   5  14     1395.42     1305.08     23.68 o 
  -4   5  14      318.96      381.04     14.82 o 
  -3   5  14     1271.55     1217.14     21.49 o 
  -2   5  14        0.66        8.88     10.68 o 
  -1   5  14     1415.68     1335.26     24.38 o 
   0   5  14     2951.19     3003.09     34.55 o 
   1   5  14      201.00      202.90     14.52 o 
   2   5  14     2318.12     2268.24     32.70 o 
   3   5  14      887.56      789.57     26.16 o 
   4   5  14      189.57      195.60     17.89 o 
   5   5  14     2416.06     2392.28     41.29 o 
   6   5  14     1143.24     1211.95     34.83 o 
   7   5  14      870.71      933.00     32.80 o 
   8   5  14       15.88       13.77     16.45 o 
   9   5  14       83.61       59.32     18.67 o 
  10   5  14      454.37      472.59     26.06 o 
  11   5  14      237.84      260.63     33.78 o 
 -12   6  14      593.97      622.84     26.25 o 
 -11   6  14      291.65      324.56     23.33 o 
 -10   6  14     1979.39     2065.02     41.90 o 
  -9   6  14      319.49      274.47     19.81 o 
  -8   6  14      106.36      108.43     16.69 o 
  -7   6  14      151.32      142.06     15.60 o 
  -6   6  14     1209.46     1231.50     24.52 o 
  -5   6  14       36.76       21.92     11.63 o 
  -4   6  14      436.88      483.35     16.52 o 
  -3   6  14     1372.16     1356.67     23.60 o 
  -2   6  14     4596.19     4713.36     46.09 o 
  -1   6  14      766.33      749.09     20.44 o 
   0   6  14     2820.93     2897.84     34.97 o 
   1   6  14      469.22      468.71     18.02 o 
   2   6  14     1272.18     1296.20     28.98 o 
   3   6  14        0.11       -0.03     12.35 o 
   4   6  14     2688.31     2743.44     44.07 o 
   5   6  14       35.62       24.62     16.75 o 
   6   6  14       34.13       36.70     18.63 o 
   7   6  14       82.93       91.53     20.11 o 
   8   6  14     1669.13     1645.43     53.30 o 
   9   6  14       60.09       53.64     19.88 o 
  10   6  14      105.49       59.78     23.67 o 
 -11   7  14       23.72       31.02     18.78 o 
 -10   7  14       52.55       69.06     18.48 o 
  -9   7  14       75.70       26.87     16.88 o 
  -8   7  14     1849.55     1816.01     37.02 o 
  -7   7  14      468.06      491.08     20.25 o 
  -6   7  14        5.97       14.49     12.82 o 
  -5   7  14        5.72        8.29     12.58 o 
  -4   7  14     6386.75     6316.00     57.04 o 
  -3   7  14      863.58      840.27     21.21 o 
  -2   7  14      997.75     1014.91     24.29 o 
  -1   7  14      201.91      218.32     15.22 o 
   0   7  14     1557.72     1608.16     27.73 o 
   1   7  14       88.57      104.07     14.82 o 
   2   7  14     1718.08     1889.56     32.33 o 
   3   7  14      132.21      156.48     15.23 o 
   4   7  14       83.25      115.93     18.11 o 
   5   7  14      146.92      110.15     22.06 o 
   6   7  14     2569.44     2697.66     54.44 o 
   7   7  14      554.95      537.39     31.37 o 
   8   7  14        2.32       -1.18     25.69 o 
   9   7  14        0.19       37.07     30.28 o 
 -11   8  14     1208.42     1334.45     50.81 o 
 -10   8  14      899.36      820.14     31.10 o 
  -9   8  14      311.42      335.95     23.49 o 
  -8   8  14       19.53       -3.48     16.77 o 
  -7   8  14      888.59      851.33     27.79 o 
  -6   8  14     1634.65     1525.57     30.84 o 
  -5   8  14     2728.74     2689.06     36.11 o 
  -4   8  14      244.21      262.85     15.94 o 
  -3   8  14      502.72      548.92     19.08 o 
  -2   8  14     1707.52     1715.54     31.84 o 
  -1   8  14      873.57      875.49     24.73 o 
   0   8  14     1320.39     1418.13     31.21 o 
   1   8  14       42.98       -0.68     14.71 o 
   2   8  14        1.85       31.15     15.39 o 
   3   8  14     1743.52     1913.72     34.39 o 
   4   8  14      451.98      475.30     22.50 o 
   5   8  14      317.47      281.16     25.85 o 
   6   8  14      107.07      138.19     22.84 o 
   7   8  14      416.91      468.47     30.73 o 
   8   8  14      529.25      520.92     33.26 o 
   9   8  14      611.07      470.73     43.92 o 
 -10   9  14       46.24       48.82     40.27 o 
  -9   9  14     1159.78     1015.43     38.80 o 
  -8   9  14      428.64      441.03     25.02 o 
  -7   9  14     1287.19     1252.71     34.61 o 
  -6   9  14       30.39        8.38     14.82 o 
  -5   9  14      231.41      217.28     17.99 o 
  -4   9  14      269.28      259.05     16.98 o 
  -3   9  14     2321.98     2363.14     34.76 o 
  -2   9  14       52.35        8.81     15.23 o 
  -1   9  14       73.38       37.64     16.69 o 
   0   9  14      268.40      340.99     20.29 o 
   1   9  14     3400.50     3594.51     48.22 o 
   2   9  14        0.18       21.39     17.15 o 
   3   9  14        7.51        2.98     16.78 o 
   4   9  14        0.12       -4.92     16.47 o 
   5   9  14     1315.80     1437.81     58.54 o 
   6   9  14        2.88       35.61     24.52 o 
   7   9  14      726.99      816.57     41.64 o 
   8   9  14       64.51      100.59     35.16 o 
  -9  10  14      133.07       71.27     28.27 o 
  -8  10  14       49.34       63.15     24.05 o 
  -7  10  14      704.55      692.40     30.71 o 
  -6  10  14       16.96       28.62     17.26 o 
  -5  10  14      984.99     1065.24     32.72 o 
  -4  10  14       64.78       67.88     15.47 o 
  -3  10  14      472.10      492.77     17.80 o 
  -2  10  14      339.15      377.55     22.64 o 
  -1  10  14     1040.49     1167.96     31.75 o 
   0  10  14       90.01       83.52     17.49 o 
   1  10  14        7.87       10.45     16.46 o 
   2  10  14        0.13       -4.64     18.10 o 
   3  10  14     1845.25     1846.12     40.10 o 
   4  10  14        0.09       -6.43     17.42 o 
   5  10  14      109.16      152.33     27.70 o 
   6  10  14       51.37       85.43     26.61 o 
   7  10  14      688.90      656.13     39.47 o 
  -8  11  14      223.96      210.81     44.16 o 
  -7  11  14      148.10      147.70     22.26 o 
  -6  11  14        2.59        1.07     18.70 o 
  -5  11  14      283.13      286.01     25.50 o 
  -4  11  14      871.22      883.57     25.38 o 
  -3  11  14      321.30      352.94     23.52 o 
  -2  11  14       36.85       75.60     19.22 o 
  -1  11  14      145.79      137.12     18.91 o 
   0  11  14      357.62      430.55     24.83 o 
   1  11  14     1117.33     1134.05     34.39 o 
   2  11  14      371.58      456.56     25.68 o 
   3  11  14        1.89       -8.45     18.02 o 
   4  11  14      332.94      361.25     25.03 o 
   5  11  14      931.96     1060.77     36.44 o 
   6  11  14      978.38      914.90     48.75 o 
  -6  12  14      695.44      729.21     40.16 o 
  -5  12  14      275.47      352.00     21.10 o 
  -4  12  14       22.69       31.38     19.48 o 
  -3  12  14       68.98       73.36     19.72 o 
  -2  12  14     1601.99     1788.47     46.57 o 
  -1  12  14       58.71       53.59     22.09 o 
   0  12  14      872.09      928.36     36.49 o 
   1  12  14        0.58       -7.33     18.96 o 
   2  12  14      723.93      853.83     34.98 o 
   3  12  14      139.77      111.92     22.13 o 
   4  12  14     1333.44     1412.22     41.53 o 
  -3  13  14       30.67       19.72     25.08 o 
  -2  13  14      252.29      228.48     43.58 o 
  -1  13  14       20.56      -14.25     22.99 o 
   0  13  14      860.42      978.17     39.18 o 
   1  13  14       12.44        4.46     22.26 o 
 -13   0  15     1257.02     1312.26     47.87 o 
 -11   0  15       81.66       95.15     16.64 o 
  -9   0  15     2763.51     2779.41     39.07 o 
  -7   0  15      731.38      697.07     20.70 o 
  -5   0  15     5769.97     5570.08     67.54 o 
  -3   0  15      729.04      785.71     40.86 o 
  -1   0  15      344.96      284.69     21.37 o 
   1   0  15     1697.81     1554.76     37.17 o 
   3   0  15     1047.42      970.37     24.85 o 
   5   0  15     1942.38     1845.39     36.28 o 
   7   0  15      425.60      383.67     26.96 o 
   9   0  15     3185.87     3105.46     50.33 o 
  11   0  15      172.85      148.46     21.29 o 
 -13   1  15      218.85      297.61     18.06 o 
 -12   1  15      307.06      330.33     16.79 o 
 -11   1  15     1246.73     1280.67     25.47 o 
 -10   1  15      557.45      573.21     18.54 o 
  -9   1  15      271.26      286.61     14.42 o 
  -8   1  15     1151.69     1084.34     21.71 o 
  -7   1  15     3495.38     3525.34     34.41 o 
  -6   1  15     2857.35     2721.43     30.19 o 
  -5   1  15     1309.64     1319.93     21.13 o 
  -4   1  15       36.01       30.92      9.36 o 
  -3   1  15      516.81      548.13     14.61 o 
  -2   1  15      941.23      951.21     25.45 o 
  -1   1  15     1327.08     1188.31     26.76 o 
   0   1  15       91.24      100.33     11.58 o 
   1   1  15      203.00      195.58     12.84 o 
   2   1  15     1363.16     1287.70     19.68 o 
   3   1  15     2858.53     3016.48     29.87 o 
   4   1  15      348.03      355.82     13.48 o 
   5   1  15       20.64        9.59     10.64 o 
   6   1  15       13.83        0.78     12.48 o 
   7   1  15     2826.96     2696.14     40.98 o 
   8   1  15      346.26      346.97     17.49 o 
   9   1  15       29.90       11.37     11.28 o 
  10   1  15        5.54       32.18     12.23 o 
  11   1  15      878.60      841.99     23.07 o 
 -13   2  15      175.70      174.66     16.30 o 
 -12   2  15       51.46       70.83     13.67 o 
 -11   2  15      418.20      434.59     18.28 o 
 -10   2  15     1723.13     1645.57     30.59 o 
  -9   2  15      287.36      290.53     15.04 o 
  -8   2  15      649.05      632.33     17.97 o 
  -7   2  15      103.51       73.35     11.91 o 
  -6   2  15     1036.27      975.61     20.15 o 
  -5   2  15      915.85      826.78     18.82 o 
  -4   2  15     4164.04     4228.31     35.36 o 
  -3   2  15       11.84        9.33      9.22 o 
  -2   2  15        2.16      -10.24      7.75 o 
  -1   2  15      271.36      331.43     13.63 o 
   0   2  15     2067.99     2075.97     31.46 o 
   1   2  15      314.59      352.74     17.17 o 
   2   2  15      503.47      553.41     14.98 o 
   3   2  15     2272.74     2187.61     25.17 o 
   4   2  15     1865.04     1796.56     23.61 o 
   5   2  15      231.68      260.02     14.97 o 
   6   2  15     1475.10     1257.40     24.79 o 
   7   2  15      165.55      147.02     14.59 o 
   8   2  15      261.93      282.75     16.35 o 
   9   2  15     1517.59     1548.40     39.82 o 
  10   2  15      504.02      496.27     28.41 o 
  11   2  15        7.53        6.18     18.71 o 
 -13   3  15        2.25       -4.90     15.10 o 
 -12   3  15      738.21      787.70     24.82 o 
 -11   3  15        0.02       -1.55     13.54 o 
 -10   3  15      275.74      305.18     19.05 o 
  -9   3  15      379.77      396.22     18.04 o 
  -8   3  15     3628.02     3605.24     38.02 o 
  -7   3  15      158.54      156.30     13.18 o 
  -6   3  15     3247.21     3081.41     33.07 o 
  -5   3  15      101.34      113.28     11.09 o 
  -4   3  15      235.06      235.06     12.01 o 
  -3   3  15      677.24      654.24     16.19 o 
  -2   3  15     2485.08     2474.61     25.98 o 
  -1   3  15       18.33       37.80      8.96 o 
   0   3  15       94.65      101.67     10.26 o 
   1   3  15        4.31       23.55     10.57 o 
   2   3  15     3357.99     3443.26     34.11 o 
   3   3  15        0.09        3.31      8.37 o 
   4   3  15     1354.20     1313.08     30.50 o 
   5   3  15      332.00      330.97     20.24 o 
   6   3  15      227.83      284.20     20.12 o 
   7   3  15        3.14      -29.41     17.75 o 
   8   3  15      576.58      572.42     32.56 o 
   9   3  15       57.09       44.72     20.09 o 
  10   3  15      333.36      299.66     24.63 o 
  11   3  15       20.72       53.36     26.43 o 
 -12   4  15       84.71       83.97     17.44 o 
 -11   4  15        0.78      -13.70     14.24 o 
 -10   4  15      971.46     1015.67     28.95 o 
  -9   4  15      614.47      692.34     22.24 o 
  -8   4  15       82.00       67.96     13.17 o 
  -7   4  15      399.39      346.94     16.09 o 
  -6   4  15     2424.23     2348.17     30.59 o 
  -5   4  15      525.84      495.04     16.11 o 
  -4   4  15     2369.74     2361.69     27.34 o 
  -3   4  15      187.41      218.29     11.68 o 
  -2   4  15     2011.06     1932.21     23.73 o 
  -1   4  15     1591.31     1532.45     23.53 o 
   0   4  15     6472.59     6475.61     53.28 o 
   1   4  15     1079.14     1037.74     27.28 o 
   2   4  15     1187.66     1304.98     29.00 o 
   3   4  15      226.32      258.18     18.55 o 
   4   4  15     2710.56     2665.91     42.40 o 
   5   4  15      570.61      536.61     24.15 o 
   6   4  15      908.74      795.45     28.10 o 
   7   4  15      813.00      851.28     33.80 o 
   8   4  15     1182.03     1111.42     38.54 o 
   9   4  15      460.34      464.82     25.85 o 
  10   4  15      603.43      525.79     32.27 o 
 -12   5  15      477.32      511.75     26.01 o 
 -11   5  15      294.55      320.77     22.03 o 
 -10   5  15      468.29      475.62     22.55 o 
  -9   5  15      216.79      193.35     17.74 o 
  -8   5  15      319.40      271.18     16.83 o 
  -7   5  15     1358.68     1353.94     26.81 o 
  -6   5  15      319.79      351.88     16.36 o 
  -5   5  15      570.00      528.98     16.45 o 
  -4   5  15      812.78      764.85     18.20 o 
  -3   5  15     1671.82     1668.91     23.58 o 
  -2   5  15     4374.63     4323.62     39.19 o 
  -1   5  15      378.23      394.80     16.60 o 
   0   5  15       13.51       15.60     11.64 o 
   1   5  15     1650.03     1713.28     26.57 o 
   2   5  15     1612.44     1631.37     33.46 o 
   3   5  15     1682.25     1666.41     34.45 o 
   4   5  15      281.94      293.65     20.24 o 
   5   5  15      543.19      551.22     24.72 o 
   6   5  15      469.21      519.23     26.18 o 
   7   5  15      972.91      933.35     37.62 o 
   8   5  15      182.83      206.19     24.78 o 
   9   5  15        0.15       21.17     19.02 o 
  10   5  15      281.69      177.07     25.59 o 
 -12   6  15       12.13       11.10     21.18 o 
 -11   6  15      290.92      370.79     24.62 o 
 -10   6  15      159.71      144.38     18.87 o 
  -9   6  15     3277.28     3224.74     47.13 o 
  -8   6  15       51.82       30.81     15.46 o 
  -7   6  15      394.22      397.81     18.91 o 
  -6   6  15      393.64      385.53     17.15 o 
  -5   6  15     2374.22     2258.58     30.08 o 
  -4   6  15        0.51        5.68     11.36 o 
  -3   6  15      624.53      611.19     18.19 o 
  -2   6  15     1033.18     1092.06     21.94 o 
  -1   6  15     1281.05     1285.26     26.01 o 
   0   6  15     1086.20     1040.09     23.87 o 
   1   6  15     1439.21     1359.23     26.49 o 
   2   6  15       46.70       51.32     13.35 o 
   3   6  15     1155.51     1202.03     32.38 o 
   4   6  15       74.85       67.45     17.17 o 
   5   6  15     1334.25     1271.81     34.03 o 
   6   6  15        4.70       18.46     18.41 o 
   7   6  15      331.13      347.06     25.04 o 
   8   6  15        6.85       19.18     24.80 o 
   9   6  15     1819.24     1698.68     53.11 o 
  10   6  15       13.39       -3.28     24.96 o 
 -11   7  15     1508.35     1687.34     41.98 o 
 -10   7  15       79.86      124.52     20.49 o 
  -9   7  15       24.57       11.60     16.34 o 
  -8   7  15       66.79       56.40     16.75 o 
  -7   7  15     3210.32     3130.05     41.26 o 
  -6   7  15      205.73      260.04     16.80 o 
  -5   7  15      765.69      809.73     21.94 o 
  -4   7  15      239.68      230.21     15.22 o 
  -3   7  15     3279.62     3471.76     43.31 o 
  -2   7  15      865.81      890.48     25.86 o 
  -1   7  15      383.08      440.60     18.50 o 
   0   7  15      617.89      622.61     21.41 o 
   1   7  15      295.93      341.22     17.52 o 
   2   7  15      997.89     1007.79     25.12 o 
   3   7  15      530.55      620.68     26.03 o 
   4   7  15        0.28      -15.82     16.34 o 
   5   7  15        3.73       14.98     19.49 o 
   6   7  15      188.26      281.68     26.09 o 
   7   7  15     2032.83     2390.96     53.26 o 
   8   7  15      277.66      248.47     32.01 o 
   9   7  15      252.19      373.95     47.93 o 
 -10   8  15      664.93      671.66     29.62 o 
  -9   8  15     1416.53     1379.00     39.92 o 
  -8   8  15      798.62      820.02     28.77 o 
  -7   8  15       27.56       20.01     17.31 o 
  -6   8  15       14.21       -6.19     13.88 o 
  -5   8  15     1006.04     1002.46     25.35 o 
  -4   8  15     2305.58     2299.85     33.09 o 
  -3   8  15      443.12      505.63     19.07 o 
  -2   8  15       39.92       58.71     14.92 o 
  -1   8  15      554.16      591.63     22.12 o 
   0   8  15      901.80      884.09     27.00 o 
   1   8  15      477.89      565.63     23.24 o 
   2   8  15        2.51       -1.47     15.38 o 
   3   8  15      112.60       80.99     18.08 o 
   4   8  15      216.14      243.15     24.45 o 
   5   8  15     1439.60     1466.22     50.90 o 
   6   8  15      346.71      284.47     27.46 o 
   7   8  15      119.74       76.65     36.05 o 
   8   8  15      500.89      560.46     34.72 o 
  -9   9  15       21.00       30.05     19.19 o 
  -8   9  15      849.02      994.03     33.19 o 
  -7   9  15      315.77      292.51     22.32 o 
  -6   9  15     1082.98     1138.50     30.12 o 
  -5   9  15       82.17       65.20     15.78 o 
  -4   9  15      292.57      319.98     18.00 o 
  -3   9  15       14.22       21.36     13.89 o 
  -2   9  15      781.65      761.22     26.18 o 
  -1   9  15       21.03       52.73     16.76 o 
   0   9  15      359.96      302.75     20.60 o 
   1   9  15      272.92      259.52     19.96 o 
   2   9  15     2446.81     2596.78     42.42 o 
   3   9  15      224.71      258.61     21.65 o 
   4   9  15      418.25      351.65     31.04 o 
   5   9  15       32.66       71.10     25.37 o 
   6   9  15      346.10      320.54     32.01 o 
   7   9  15       12.79       -4.95     25.79 o 
  -8  10  15      942.01     1031.24     42.97 o 
  -7  10  15       32.42       75.70     20.43 o 
  -6  10  15      341.81      318.99     23.09 o 
  -5  10  15      344.27      325.88     22.39 o 
  -4  10  15      943.77      978.15     27.76 o 
  -3  10  15        7.68       11.43     13.95 o 
  -2  10  15      334.87      303.14     22.29 o 
  -1  10  15      279.78      294.36     21.17 o 
   0  10  15     1664.44     1796.57     37.75 o 
   1  10  15      257.30      271.69     21.05 o 
   2  10  15       19.85       25.75     17.74 o 
   3  10  15        0.17       -5.81     17.39 o 
   4  10  15      926.89     1119.42     45.60 o 
   5  10  15       65.45       54.13     25.93 o 
   6  10  15      100.03       54.63     31.62 o 
  -7  11  15      464.47      451.98     52.70 o 
  -6  11  15       76.38       93.14     22.72 o 
  -5  11  15       16.70       42.20     18.82 o 
  -4  11  15      416.32      437.67     23.15 o 
  -3  11  15     1134.76     1153.08     32.91 o 
  -2  11  15      510.66      571.87     27.52 o 
  -1  11  15      290.99      346.01     23.25 o 
   0  11  15       21.49       52.96     18.84 o 
   1  11  15      212.53      182.42     24.42 o 
   2  11  15     1617.87     1797.18     45.81 o 
   3  11  15      392.17      407.81     26.13 o 
   4  11  15       46.55       91.39     21.99 o 
   5  11  15       19.59       31.94     27.17 o 
  -5  12  15      709.84      741.67     40.41 o 
  -4  12  15      137.06      156.32     21.75 o 
  -3  12  15       96.48       71.44     18.87 o 
  -2  12  15      190.14      182.22     24.78 o 
  -1  12  15      926.54      938.32     37.38 o 
   0  12  15      251.50      274.15     24.15 o 
   1  12  15      877.47      877.42     33.35 o 
   2  12  15       38.56      -29.88     19.41 o 
   3  12  15      592.07      647.92     30.64 o 
 -12   0  16     1289.56     1296.83     60.09 o 
 -10   0  16        1.15        0.07     27.12 o 
  -8   0  16     1417.86     1336.92     79.55 o 
  -6   0  16       88.11       90.77     21.08 o 
  -4   0  16    11837.70    11433.66    173.76 o 
  -2   0  16     3057.82     2917.61     59.21 o 
   0   0  16      231.40      219.11     20.50 o 
   2   0  16     3064.38     2847.11     40.21 o 
   4   0  16      322.84      296.93     24.70 o 
   6   0  16     3202.23     3010.98     57.68 o 
   8   0  16        3.21       12.90     22.93 o 
  10   0  16     1304.64     1334.68     37.51 o 
 -13   1  16      122.98      120.97     21.26 o 
 -12   1  16      358.61      416.91     19.96 o 
 -11   1  16      202.67      201.09     17.25 o 
 -10   1  16     2002.54     1981.44     32.66 o 
  -9   1  16      532.00      542.03     18.94 o 
  -8   1  16      132.83      132.91     13.29 o 
  -7   1  16      896.40      825.09     20.03 o 
  -6   1  16      931.40     1003.84     24.28 o 
  -5   1  16     2077.60     2123.64     34.50 o 
  -4   1  16       58.87       64.92     14.16 o 
  -3   1  16       28.11       23.53     12.84 o 
  -2   1  16     2404.77     2493.52     36.52 o 
  -1   1  16     1065.40     1083.32     25.60 o 
   0   1  16     2691.98     2575.54     33.31 o 
   1   1  16      881.85      863.75     20.21 o 
   2   1  16     1264.56     1258.83     20.48 o 
   3   1  16     1171.72     1182.03     19.70 o 
   4   1  16     2640.33     2580.53     29.13 o 
   5   1  16     1758.48     1688.55     25.49 o 
   6   1  16      199.91      176.14     15.35 o 
   7   1  16       11.64        2.03     14.73 o 
   8   1  16     3472.82     3608.96     51.80 o 
   9   1  16      249.59      263.93     20.61 o 
  10   1  16       57.92       44.60     14.40 o 
  11   1  16        0.14       -9.02     15.03 o 
 -13   2  16      621.55      614.91     32.22 o 
 -12   2  16      232.43      207.31     17.15 o 
 -11   2  16      691.11      738.13     22.30 o 
 -10   2  16      203.27      175.58     15.09 o 
  -9   2  16      962.47      876.57     22.31 o 
  -8   2  16       99.65       91.87     13.04 o 
  -7   2  16      609.68      614.18     18.20 o 
  -6   2  16       36.93       26.86     11.16 o 
  -5   2  16      469.65      464.67     16.46 o 
  -4   2  16       47.15       61.93      9.82 o 
  -3   2  16     5001.96     4734.29     44.54 o 
  -2   2  16      163.16      162.12     14.12 o 
  -1   2  16      415.73      423.57     17.17 o 
   0   2  16        8.34       13.90     11.23 o 
   1   2  16     2159.26     2184.22     29.08 o 
   2   2  16      733.29      794.97     17.26 o 
   3   2  16      616.27      643.94     16.16 o 
   4   2  16      195.73      201.45     11.86 o 
   5   2  16     1493.21     1400.74     25.58 o 
   6   2  16        2.96       -3.86     12.58 o 
   7   2  16     1313.99     1274.14     42.24 o 
   8   2  16       16.19      -31.97     22.13 o 
   9   2  16       65.34       32.66     25.52 o 
  10   2  16      139.27      118.82     21.07 o 
 -12   3  16       17.79        8.57     14.87 o 
 -11   3  16     1247.38     1155.47     27.92 o 
 -10   3  16       64.14       66.54     13.84 o 
  -9   3  16     1022.79      996.59     22.91 o 
  -8   3  16      209.69      203.92     14.71 o 
  -7   3  16     2806.70     2753.24     32.77 o 
  -6   3  16       36.34       37.39     11.22 o 
  -5   3  16     6829.21     6498.46     51.22 o 
  -4   3  16      433.91      422.37     14.12 o 
  -3   3  16       75.44       60.55      9.77 o 
  -2   3  16       59.43       52.47      9.93 o 
  -1   3  16     5476.05     4999.37     54.14 o 
   0   3  16       31.72       13.94     11.71 o 
   1   3  16       59.55       42.87     11.47 o 
   2   3  16      801.36      729.43     17.38 o 
   3   3  16     5499.57     5415.39     51.85 o 
   4   3  16      172.55      165.41     16.53 o 
   5   3  16      471.62      426.91     22.23 o 
   6   3  16      235.46      223.85     27.72 o 
   7   3  16      972.60     1093.04     37.49 o 
   8   3  16       12.93        0.10     20.07 o 
   9   3  16      412.77      500.75     36.56 o 
  10   3  16        1.56        1.86     19.56 o 
 -12   4  16      154.60      239.00     20.07 o 
 -11   4  16      179.50      214.69     21.99 o 
 -10   4  16        6.37       15.01     15.07 o 
  -9   4  16     1385.61     1303.89     28.57 o 
  -8   4  16      143.96      177.04     14.85 o 
  -7   4  16      554.09      545.62     18.73 o 
  -6   4  16       13.91       -4.14     11.53 o 
  -5   4  16      445.68      471.05     15.77 o 
  -4   4  16        8.46       -2.60     10.19 o 
  -3   4  16     5455.57     5264.92     42.70 o 
  -2   4  16       37.16       33.90      9.93 o 
  -1   4  16        2.99       11.05     10.15 o 
   0   4  16      444.83      511.39     18.83 o 
   1   4  16     1025.99     1104.37     29.88 o 
   2   4  16      385.59      337.26     18.92 o 
   3   4  16        6.92        1.27     14.98 o 
   4   4  16        7.70       14.17     15.58 o 
   5   4  16     1828.04     1896.66     38.67 o 
   6   4  16       59.16       31.75     16.88 o 
   7   4  16     1113.03     1092.92     38.07 o 
   8   4  16       13.75       23.74     21.30 o 
   9   4  16      227.19      244.48     32.06 o 
  10   4  16      187.23      167.05     42.98 o 
 -12   5  16      182.76      164.95     22.14 o 
 -11   5  16      709.38      719.33     28.33 o 
 -10   5  16     1273.16     1283.23     32.82 o 
  -9   5  16      403.10      427.29     21.29 o 
  -8   5  16      222.68      196.99     16.30 o 
  -7   5  16      252.41      264.55     16.36 o 
  -6   5  16      999.95     1006.24     22.47 o 
  -5   5  16      655.72      735.91     18.99 o 
  -4   5  16     1292.03     1310.05     22.57 o 
  -3   5  16       89.05       77.93     11.18 o 
  -2   5  16     2738.19     2780.47     31.56 o 
  -1   5  16     1710.13     1548.60     27.52 o 
   0   5  16     3020.00     3025.45     36.76 o 
   1   5  16      779.71      682.12     23.77 o 
   2   5  16      415.64      417.89     23.45 o 
   3   5  16      340.65      399.82     21.89 o 
   4   5  16     2481.48     2425.60     42.51 o 
   5   5  16      456.06      407.03     23.53 o 
   6   5  16       35.20       27.89     17.51 o 
   7   5  16      527.87      598.55     29.42 o 
   8   5  16      661.51      699.71     34.58 o 
   9   5  16      627.32      750.85     38.36 o 
  10   5  16       49.07       39.66     51.16 o 
 -11   6  16       23.89       28.55     19.26 o 
 -10   6  16       23.35       30.62     17.16 o 
  -9   6  16       70.68       58.87     20.01 o 
  -8   6  16     2104.60     2064.79     41.97 o 
  -7   6  16       30.13       37.09     14.30 o 
  -6   6  16        6.25       -0.63     12.34 o 
  -5   6  16      223.16      182.34     14.25 o 
  -4   6  16     3885.81     3853.04     39.15 o 
  -3   6  16       44.30       41.65     12.05 o 
  -2   6  16      260.20      283.15     14.81 o 
  -1   6  16        4.39       12.91     12.71 o 
   0   6  16     3312.51     3256.73     39.18 o 
   1   6  16      164.44      144.24     18.35 o 
   2   6  16     4182.23     4086.80     54.54 o 
   3   6  16        4.39       -6.57     15.93 o 
   4   6  16      374.45      364.18     22.50 o 
   5   6  16      155.03      167.79     20.18 o 
   6   6  16     2619.11     2508.00     49.02 o 
   7   6  16        2.49        9.72     19.02 o 
   8   6  16       54.19       90.84     25.86 o 
   9   6  16       12.19       47.27     32.62 o 
 -11   7  16      140.05      151.08     23.34 o 
 -10   7  16     2235.84     2294.50     46.14 o 
  -9   7  16       99.78      100.06     18.34 o 
  -8   7  16        0.30      -32.16     16.46 o 
  -7   7  16       73.97       87.79     15.54 o 
  -6   7  16     1562.27     1700.61     30.71 o 
  -5   7  16      486.02      507.91     19.03 o 
  -4   7  16       66.23       73.96     13.63 o 
  -3   7  16       73.65       74.30     13.47 o 
  -2   7  16     4681.81     4716.81     46.09 o 
  -1   7  16        6.79       -0.90     13.09 o 
   0   7  16     2056.24     2105.73     34.44 o 
   1   7  16       39.55       10.72     14.54 o 
   2   7  16      297.71      340.64     22.61 o 
   3   7  16       73.44      133.95     19.16 o 
   4   7  16     1318.52     1254.00     45.89 o 
   5   7  16      180.44      189.55     24.15 o 
   6   7  16      196.03      227.54     25.48 o 
   7   7  16       17.63       -2.71     21.93 o 
   8   7  16     1064.03     1065.60     41.82 o 
 -10   8  16        0.82       30.92     19.16 o 
  -9   8  16      392.18      416.95     25.66 o 
  -8   8  16      413.43      431.77     23.86 o 
  -7   8  16      324.64      388.34     20.68 o 
  -6   8  16       10.73       30.68     14.66 o 
  -5   8  16       96.64       81.50     14.32 o 
  -4   8  16      286.60      346.87     17.68 o 
  -3   8  16      288.93      301.44     17.03 o 
  -2   8  16       62.44       42.65     15.11 o 
  -1   8  16       56.72       67.43     16.99 o 
   0   8  16      228.19      288.91     19.77 o 
   1   8  16      533.39      575.58     28.61 o 
   2   8  16      379.35      473.87     29.60 o 
   3   8  16        0.18      -17.79     20.95 o 
   4   8  16       23.26       22.72     19.47 o 
   5   8  16      158.75      177.57     25.19 o 
   6   8  16      465.35      519.32     32.16 o 
   7   8  16      727.82      785.52     37.76 o 
   8   8  16       12.83       27.74     28.83 o 
  -9   9  16      393.67      420.84     26.74 o 
  -8   9  16       27.93       16.79     19.92 o 
  -7   9  16      837.16      870.01     31.21 o 
  -6   9  16       84.25       73.38     16.57 o 
  -5   9  16     1295.28     1483.52     33.24 o 
  -4   9  16      220.95      287.68     17.96 o 
  -3   9  16      160.55      168.45     16.35 o 
  -2   9  16        1.54        8.46     15.73 o 
  -1   9  16     1145.79     1243.85     36.19 o 
   0   9  16      103.17       94.28     17.70 o 
   1   9  16      137.74      121.37     19.43 o 
   2   9  16        3.29       31.81     16.65 o 
   3   9  16     1240.11     1307.30     62.85 o 
   4   9  16      237.45      258.67     29.66 o 
   5   9  16      111.34       40.33     27.82 o 
   6   9  16       31.95       30.96     25.14 o 
   7   9  16      656.35      703.61     49.97 o 
  -8  10  16        5.36       23.09     20.95 o 
  -7  10  16      604.08      633.24     30.59 o 
  -6  10  16       12.35       29.34     18.07 o 
  -5  10  16      568.48      661.44     25.70 o 
  -4  10  16      191.41      202.30     18.38 o 
  -3  10  16      851.88      895.06     26.22 o 
  -2  10  16        1.30      -23.41     16.66 o 
  -1  10  16      113.97      107.56     18.54 o 
   0  10  16        2.05        3.01     16.78 o 
   1  10  16     2338.38     2428.65     43.30 o 
   2  10  16       16.94       34.02     18.46 o 
   3  10  16       54.30       25.58     30.98 o 
   4  10  16        1.89       30.94     25.62 o 
   5  10  16      593.02      652.49     46.96 o 
   6  10  16        0.22       20.27     37.15 o 
  -6  11  16      693.50      779.20     31.54 o 
  -5  11  16      498.97      503.82     27.09 o 
  -4  11  16      113.43       83.55     17.85 o 
  -3  11  16      189.00      211.74     19.94 o 
  -2  11  16     1325.26     1515.47     39.04 o 
  -1  11  16      532.98      718.12     28.73 o 
   0  11  16      833.27      888.20     31.01 o 
   1  11  16       10.55       11.68     18.58 o 
   2  11  16       13.75       11.81     18.98 o 
   3  11  16      611.60      674.47     37.59 o 
   4  11  16      345.13      312.53     40.53 o 
  -4  12  16     1084.65     1146.06     39.89 o 
  -3  12  16       22.60       12.48     18.41 o 
  -2  12  16      549.77      556.08     31.82 o 
  -1  12  16        0.26        1.09     20.62 o 
   0  12  16      528.18      528.37     28.40 o 
   1  12  16      110.59      106.25     25.65 o 
   2  12  16     1057.21     1054.07     36.67 o 
 -11   0  17     2918.45     2855.66    100.44 o 
  -9   0  17       90.83      100.06     30.21 o 
  -7   0  17     2250.90     2217.54     54.10 o 
  -5   0  17      172.81      127.05     23.27 o 
  -3   0  17     1937.91     1810.96     57.83 o 
  -1   0  17     2035.93     1864.67     39.44 o 
   1   0  17      877.79      850.78     27.17 o 
   3   0  17     3121.93     3082.79     43.59 o 
   5   0  17        0.33       28.47     15.80 o 
   7   0  17     3949.93     3763.52    106.06 o 
   9   0  17       36.32       12.39     21.09 o 
 -12   1  17      312.53      387.27     30.82 o 
 -11   1  17      256.84      297.72     26.47 o 
 -10   1  17      663.59      617.47     33.72 o 
  -9   1  17     1626.64     1644.61     44.29 o 
  -8   1  17     1567.89     1478.16     33.92 o 
  -7   1  17      101.17      108.60     17.72 o 
  -6   1  17      112.37      114.46     17.29 o 
  -5   1  17     3269.72     3325.88     43.73 o 
  -4   1  17     1996.02     1832.92     30.32 o 
  -3   1  17      381.33      406.22     17.86 o 
  -2   1  17       91.32       74.86     13.68 o 
  -1   1  17     1944.67     1776.24     40.01 o 
   0   1  17      495.68      491.98     17.27 o 
   1   1  17     1891.73     1722.92     25.73 o 
   2   1  17      263.92      255.83     12.66 o 
   3   1  17      999.68     1085.95     19.69 o 
   4   1  17      866.99      860.21     18.59 o 
   5   1  17      587.31      550.46     17.84 o 
   6   1  17      667.26      629.50     21.04 o 
   7   1  17       19.21      -13.12     16.44 o 
   8   1  17       16.68       10.49     15.12 o 
   9   1  17     1913.34     2028.64     57.84 o 
  10   1  17      112.61      126.95     26.60 o 
 -12   2  17      437.13      382.32     21.05 o 
 -11   2  17      181.87      195.07     16.76 o 
 -10   2  17      919.63      984.88     24.88 o 
  -9   2  17      322.00      298.74     16.39 o 
  -8   2  17      794.33      756.05     21.03 o 
  -7   2  17     1873.51     1789.65     36.94 o 
  -6   2  17     2829.42     2756.33     43.49 o 
  -5   2  17        0.77       10.51     14.43 o 
  -4   2  17      505.19      505.73     19.47 o 
  -3   2  17      292.07      291.31     15.63 o 
  -2   2  17     1172.69     1158.58     24.05 o 
  -1   2  17      170.77      131.90     14.23 o 
   0   2  17      147.97      152.42     13.83 o 
   1   2  17     2112.78     2002.93     30.48 o 
   2   2  17     3410.10     3331.91     33.15 o 
   3   2  17     1680.96     1713.45     24.61 o 
   4   2  17     1330.33     1297.87     23.62 o 
   5   2  17      324.34      257.20     18.46 o 
   6   2  17      560.54      555.81     27.01 o 
   7   2  17      971.05      977.78     33.07 o 
   8   2  17      962.10      959.52     43.05 o 
   9   2  17        3.68       37.13     25.27 o 
  10   2  17      124.46      153.98     33.33 o 
 -12   3  17       22.89       23.66     16.70 o 
 -11   3  17      103.03       69.14     15.65 o 
 -10   3  17     1308.22     1191.66     28.06 o 
  -9   3  17       12.33       28.45     12.81 o 
  -8   3  17      455.93      461.91     17.82 o 
  -7   3  17       87.46       68.75     12.92 o 
  -6   3  17      548.25      535.11     17.82 o 
  -5   3  17      294.60      298.44     14.67 o 
  -4   3  17     2465.55     2338.69     33.85 o 
  -3   3  17       99.16      118.60     14.59 o 
  -2   3  17      523.13      465.00     18.43 o 
  -1   3  17       10.12        6.07     12.48 o 
   0   3  17     4024.58     4037.64     44.00 o 
   1   3  17       61.35       69.58     11.40 o 
   2   3  17      717.32      691.67     22.08 o 
   3   3  17        4.53        8.81     13.33 o 
   4   3  17     3184.43     3059.32     53.16 o 
   5   3  17      126.08      126.67     17.16 o 
   6   3  17      969.32      920.82     30.20 o 
   7   3  17       13.86        9.76     18.41 o 
   8   3  17      503.88      662.56     37.82 o 
   9   3  17      104.82      108.86     25.54 o 
  10   3  17      561.02      527.71     64.34 o 
 -12   4  17      823.05      871.39     40.73 o 
 -11   4  17      125.99      128.56     21.31 o 
 -10   4  17      484.67      536.00     22.71 o 
  -9   4  17       75.40       88.58     15.30 o 
  -8   4  17      811.43      802.61     22.60 o 
  -7   4  17      545.81      559.73     19.22 o 
  -6   4  17     1903.24     1780.12     28.38 o 
  -5   4  17       82.87       77.62     11.82 o 
  -4   4  17        0.28      -20.15     10.07 o 
  -3   4  17     2534.84     2512.28     28.90 o 
  -2   4  17     4658.49     4623.07     51.83 o 
  -1   4  17       15.44       14.60     12.92 o 
   0   4  17        3.12       -6.60     11.94 o 
   1   4  17      757.37      788.71     26.32 o 
   2   4  17     4869.44     4729.77     54.62 o 
   3   4  17      436.06      415.66     22.33 o 
   4   4  17     1302.78     1304.74     38.40 o 
   5   4  17      343.12      339.10     21.87 o 
   6   4  17      299.51      292.86     21.83 o 
   7   4  17      162.54      135.90     22.94 o 
   8   4  17      997.03     1098.65     40.02 o 
   9   4  17       10.80        9.67     25.02 o 
 -11   5  17      133.52      117.93     19.65 o 
 -10   5  17      900.33      967.51     44.00 o 
  -9   5  17     2290.38     2465.66     40.45 o 
  -8   5  17      680.47      680.05     22.46 o 
  -7   5  17      294.45      276.66     16.45 o 
  -6   5  17       55.60      103.13     13.33 o 
  -5   5  17     1927.58     1916.18     28.68 o 
  -4   5  17      770.96      772.70     19.30 o 
  -3   5  17     1368.26     1293.35     24.32 o 
  -2   5  17      847.41      836.72     19.21 o 
  -1   5  17     1617.86     1648.66     44.37 o 
   0   5  17     4236.49     4004.02     52.94 o 
   1   5  17     2954.12     2763.08     41.61 o 
   2   5  17      971.88      895.35     28.65 o 
   3   5  17      799.12      805.51     28.23 o 
   4   5  17      585.33      555.21     30.00 o 
   5   5  17     1703.52     1659.89     38.67 o 
   6   5  17      146.56      141.24     20.32 o 
   7   5  17        0.26       25.20     19.62 o 
   8   5  17      180.93      167.26     24.96 o 
   9   5  17      917.63      997.26     49.27 o 
 -11   6  17      732.64      845.64     42.32 o 
 -10   6  17      130.97      143.97     19.84 o 
  -9   6  17       36.14      -12.03     16.23 o 
  -8   6  17        1.51       12.76     14.92 o 
  -7   6  17     1958.76     1932.91     34.41 o 
  -6   6  17       28.91       35.53     13.12 o 
  -5   6  17     1544.58     1487.51     30.16 o 
  -4   6  17        9.24       -7.99     12.57 o 
  -3   6  17     2447.43     2484.08     31.88 o 
  -2   6  17        3.25       -6.35     11.64 o 
  -1   6  17     2129.69     2141.16     33.07 o 
   0   6  17      177.88      159.80     18.69 o 
   1   6  17        3.78        3.82     16.25 o 
   2   6  17        7.81        5.28     16.20 o 
   3   6  17     1706.67     1813.12     39.19 o 
   4   6  17        0.02      -16.67     16.82 o 
   5   6  17       32.13       17.61     18.05 o 
   6   6  17       63.30      130.43     21.60 o 
   7   6  17     2162.59     2149.10     48.20 o 
   8   6  17       52.66       26.71     25.26 o 
   9   6  17      362.44      301.93     46.85 o 
 -10   7  17      200.82      252.68     23.72 o 
  -9   7  17     1838.81     1858.26     44.55 o 
  -8   7  17      505.92      534.98     29.61 o 
  -7   7  17       47.74       59.81     15.39 o 
  -6   7  17       85.82      101.85     15.39 o 
  -5   7  17      530.88      612.94     20.85 o 
  -4   7  17     1271.30     1179.42     26.01 o 
  -3   7  17      174.39      222.27     15.82 o 
  -2   7  17      117.59      123.21     14.31 o 
  -1   7  17      475.61      469.63     20.11 o 
   0   7  17      235.99      252.94     21.12 o 
   1   7  17      705.85      700.89     30.99 o 
   2   7  17      210.39      226.09     21.34 o 
   3   7  17       37.93      -20.91     17.01 o 
   4   7  17       17.60       11.61     21.81 o 
   5   7  17      962.99      965.90     35.93 o 
   6   7  17      365.39      337.78     28.68 o 
   7   7  17       96.17      102.11     24.90 o 
   8   7  17        6.63       39.72     28.53 o 
  -9   8  17        0.56       -2.19     19.07 o 
  -8   8  17      300.97      369.93     23.15 o 
  -7   8  17      557.09      545.14     22.93 o 
  -6   8  17      188.99      253.02     18.66 o 
  -5   8  17      480.27      463.02     19.97 o 
  -4   8  17      446.74      509.06     20.13 o 
  -3   8  17      249.25      329.70     19.78 o 
  -2   8  17      168.87      180.19     15.67 o 
  -1   8  17      213.37      256.01     19.56 o 
   0   8  17       15.88       20.77     15.89 o 
   1   8  17      102.90      155.67     23.51 o 
   2   8  17      944.57     1130.55     39.92 o 
   3   8  17      536.26      647.17     33.76 o 
   4   8  17       90.61      103.11     32.59 o 
   5   8  17       93.37       67.28     23.30 o 
   6   8  17      201.54      180.96     26.78 o 
   7   8  17      492.08      458.73     39.04 o 
  -8   9  17     1083.97     1114.90     41.33 o 
  -7   9  17        8.39       42.99     17.15 o 
  -6   9  17       93.03      132.69     17.86 o 
  -5   9  17       44.30       56.83     16.30 o 
  -4   9  17      249.86      301.10     18.70 o 
  -3   9  17      260.52      243.71     17.56 o 
  -2   9  17      180.75      218.73     18.10 o 
  -1   9  17       92.55      107.65     18.70 o 
   0   9  17      745.49      826.57     28.94 o 
   1   9  17      136.84      131.42     21.43 o 
   2   9  17        1.85       -1.51     21.47 o 
   3   9  17       19.34       11.85     22.45 o 
   4   9  17      698.89      865.40     45.71 o 
   5   9  17       74.88       71.66     27.07 o 
   6   9  17      267.49      243.38     35.36 o 
  -7  10  17       13.25       47.23     20.47 o 
  -6  10  17      597.19      610.24     28.91 o 
  -5  10  17        0.36       -0.39     16.02 o 
  -4  10  17      144.76      174.19     18.49 o 
  -3  10  17       63.62       52.83     15.72 o 
  -2  10  17      579.57      642.22     28.11 o 
  -1  10  17        0.05       10.66     17.22 o 
   0  10  17        0.46       20.94     17.54 o 
   1  10  17        2.13      -10.77     17.35 o 
   2  10  17     2782.18     3011.54     62.18 o 
   3  10  17       46.42       49.15     25.38 o 
   4  10  17      289.90      354.91     35.22 o 
   5  10  17        5.41      -31.74     35.58 o 
  -5  11  17      405.63      419.02     37.87 o 
  -4  11  17      728.11      712.64     27.94 o 
  -3  11  17      201.87      182.23     21.46 o 
  -2  11  17      192.68      186.88     19.60 o 
  -1  11  17      555.07      712.89     29.08 o 
   0  11  17     1091.81     1117.21     34.19 o 
   1  11  17      794.28      872.61     33.33 o 
   2  11  17       50.98       60.08     34.85 o 
   3  11  17       51.94       -8.72     32.56 o 
  -1  12  17      579.18      629.98     34.85 o 
 -12   0  18      212.81      186.22     36.61 o 
 -10   0  18     4325.97     4579.31     97.75 o 
  -8   0  18      562.44      775.85     63.00 o 
  -6   0  18     4033.65     3922.52     88.57 o 
  -4   0  18      530.86      492.89     29.30 o 
  -2   0  18     3768.04     3816.27     74.82 o 
   0   0  18     2768.58     2750.71     49.16 o 
   2   0  18     1461.10     1339.12     30.60 o 
   4   0  18     1942.81     1941.23     41.89 o 
   6   0  18        3.38       29.62     19.95 o 
   8   0  18     3436.90     3344.60     92.76 o 
  10   0  18      123.97       86.58     25.47 o 
 -12   1  18      868.14      840.47     39.91 o 
 -11   1  18      415.92      369.57     28.46 o 
 -10   1  18        0.75      -20.16     19.92 o 
  -9   1  18      345.18      360.01     26.18 o 
  -8   1  18     1422.78     1475.19     39.09 o 
  -7   1  18      358.19      314.35     23.16 o 
  -6   1  18        6.09      -21.12     15.31 o 
  -5   1  18      292.13      287.15     18.77 o 
  -4   1  18     4237.07     3815.99     47.14 o 
  -3   1  18     2062.35     1922.70     34.14 o 
  -2   1  18     2860.53     2837.09     35.38 o 
  -1   1  18      855.84      882.85     23.22 o 
   0   1  18     1118.20     1044.25     22.57 o 
   1   1  18      196.66      209.27     13.85 o 
   2   1  18     2606.22     2439.09     28.92 o 
   3   1  18      474.78      436.15     15.30 o 
   4   1  18      609.59      596.48     16.55 o 
   5   1  18      361.05      327.69     15.28 o 
   6   1  18     1951.43     1850.27     32.68 o 
   7   1  18      378.11      329.02     19.28 o 
   8   1  18        1.81      -20.35     20.73 o 
   9   1  18       15.33       22.25     22.76 o 
  10   1  18      745.33      801.52     39.78 o 
 -12   2  18       33.79       35.55     26.81 o 
 -11   2  18      348.89      343.22     27.94 o 
 -10   2  18      181.61      170.87     22.27 o 
  -9   2  18      408.40      426.29     24.75 o 
  -8   2  18      103.62      119.68     18.71 o 
  -7   2  18     1330.29     1360.39     37.24 o 
  -6   2  18      513.52      472.75     24.45 o 
  -5   2  18     2966.21     2845.12     56.02 o 
  -4   2  18       51.24       40.76     14.43 o 
  -3   2  18       23.06       21.33     12.56 o 
  -2   2  18      379.99      368.12     16.61 o 
  -1   2  18     1719.44     1689.37     29.42 o 
   0   2  18        0.63      -10.73     11.78 o 
   1   2  18      502.55      472.95     18.55 o 
   2   2  18     3559.41     3448.47     36.07 o 
   3   2  18     2117.19     2129.30     27.35 o 
   4   2  18     1262.94     1216.83     26.83 o 
   5   2  18      397.56      434.49     21.19 o 
   6   2  18       34.42       29.13     16.32 o 
   7   2  18      147.52      185.49     21.48 o 
   8   2  18      899.41      979.57     38.89 o 
   9   2  18      123.24      171.20     30.34 o 
 -12   3  18        3.14      -17.81     20.59 o 
 -11   3  18      193.71      239.81     20.94 o 
 -10   3  18        2.67        5.05     16.46 o 
  -9   3  18     1389.92     1361.55     31.71 o 
  -8   3  18       84.93      111.57     19.08 o 
  -7   3  18      452.06      442.00     24.06 o 
  -6   3  18        6.69      -16.02     15.77 o 
  -5   3  18      913.11      877.03     28.29 o 
  -4   3  18        5.29        4.10     13.42 o 
  -3   3  18     6212.61     5867.12     58.32 o 
  -2   3  18        0.15       -5.86     12.54 o 
  -1   3  18       10.61       -5.32     12.79 o 
   0   3  18      303.98      302.31     16.46 o 
   1   3  18     1000.80     1007.02     22.16 o 
   2   3  18      139.13      150.04     16.20 o 
   3   3  18        1.79       20.06     14.12 o 
   4   3  18        9.98        3.64     15.86 o 
   5   3  18      995.57      976.52     28.93 o 
   6   3  18        0.28        5.51     15.84 o 
   7   3  18      956.28      976.73     32.55 o 
   8   3  18        0.17       18.30     23.04 o 
   9   3  18      311.81      452.37     38.56 o 
 -11   4  18      670.90      719.71     27.71 o 
 -10   4  18      171.59      174.31     17.71 o 
  -9   4  18      668.35      729.51     22.87 o 
  -8   4  18      204.16      245.22     18.30 o 
  -7   4  18      840.68      842.91     22.70 o 
  -6   4  18      186.54      154.94     14.58 o 
  -5   4  18     4516.82     4358.50     53.33 o 
  -4   4  18      584.56      504.91     21.97 o 
  -3   4  18       22.22       10.01     14.26 o 
  -2   4  18     1083.29     1057.97     27.17 o 
  -1   4  18     3128.51     2951.26     40.74 o 
   0   4  18      699.64      686.50     25.56 o 
   1   4  18      576.32      593.02     23.44 o 
   2   4  18        5.17        0.84     14.91 o 
   3   4  18     1404.37     1480.74     35.14 o 
   4   4  18      257.42      265.94     21.52 o 
   5   4  18      424.96      461.75     24.63 o 
   6   4  18      266.43      255.52     22.14 o 
   7   4  18      273.27      278.23     26.19 o 
   8   4  18      360.98      360.64     28.40 o 
   9   4  18      652.43      733.36     58.00 o 
 -11   5  18      134.51      125.12     20.59 o 
 -10   5  18        0.20       10.61     17.13 o 
  -9   5  18      455.33      481.07     22.22 o 
  -8   5  18     1358.16     1457.33     30.30 o 
  -7   5  18      684.29      708.32     21.87 o 
  -6   5  18      137.23      101.78     13.83 o 
  -5   5  18        0.64      -16.86     11.21 o 
  -4   5  18     1605.80     1647.32     26.00 o 
  -3   5  18     3215.63     3176.45     44.46 o 
  -2   5  18      439.20      411.25     19.99 o 
  -1   5  18     1001.81      989.41     30.12 o 
   0   5  18      657.46      652.70     26.04 o 
   1   5  18      429.16      378.97     20.92 o 
   2   5  18     2384.47     2376.74     47.57 o 
   3   5  18      555.55      504.19     27.44 o 
   4   5  18      344.40      417.75     24.33 o 
   5   5  18      615.27      605.81     27.45 o 
   6   5  18     1714.37     1658.32     41.21 o 
   7   5  18      446.69      440.23     28.21 o 
   8   5  18      213.97      205.28     26.74 o 
 -10   6  18     2421.98     2482.12     45.79 o 
  -9   6  18        0.96       29.93     18.74 o 
  -8   6  18        0.26       -4.80     14.82 o 
  -7   6  18       74.58       75.56     15.63 o 
  -6   6  18     1272.30     1307.04     28.76 o 
  -5   6  18        6.85        7.69     12.37 o 
  -4   6  18      562.02      597.80     19.71 o 
  -3   6  18        2.22       25.84     12.57 o 
  -2   6  18     2548.65     2525.25     44.00 o 
  -1   6  18      174.16      157.83     19.32 o 
   0   6  18     1624.84     1622.31     40.69 o 
   1   6  18      107.88       37.55     17.44 o 
   2   6  18      293.14      298.07     21.93 o 
   3   6  18       57.50      100.23     18.91 o 
   4   6  18     1687.53     1804.80     40.43 o 
   5   6  18       15.84       25.19     18.47 o 
   6   6  18        6.75       -9.04     19.29 o 
   7   6  18       90.90       81.33     22.14 o 
   8   6  18      539.07      602.97     46.88 o 
 -10   7  18       10.69      -14.70     18.30 o 
  -9   7  18      109.19      114.04     19.73 o 
  -8   7  18     1208.68     1285.92     34.72 o 
  -7   7  18      229.58      234.25     18.68 o 
  -6   7  18       85.72       93.76     15.47 o 
  -5   7  18       15.34      -12.59     13.18 o 
  -4   7  18      745.46      739.69     22.43 o 
  -3   7  18      206.30      174.58     15.47 o 
  -2   7  18       26.13       18.50     13.28 o 
  -1   7  18        2.68      -28.53     16.81 o 
   0   7  18      477.07      424.44     25.93 o 
   1   7  18      498.16      478.78     25.35 o 
   2   7  18      700.31      786.68     30.26 o 
   3   7  18        8.78       17.53     17.70 o 
   4   7  18       19.79      -12.08     18.88 o 
   5   7  18       31.09      -25.47     27.37 o 
   6   7  18     1101.81     1132.99     42.32 o 
   7   7  18      474.05      481.39     38.83 o 
  -9   8  18      404.87      435.49     27.28 o 
  -8   8  18       34.41       44.33     18.12 o 
  -7   8  18      317.37      335.69     20.85 o 
  -6   8  18       31.08       -8.97     14.31 o 
  -5   8  18      440.50      492.23     20.57 o 
  -4   8  18      511.52      525.09     20.82 o 
  -3   8  18      100.31       97.81     18.15 o 
  -2   8  18      132.27      128.82     15.29 o 
  -1   8  18      622.18      664.68     30.93 o 
   0   8  18      337.41      366.37     28.08 o 
   1   8  18       55.05       60.41     22.54 o 
   2   8  18       24.76       42.69     22.83 o 
   3   8  18      396.58      390.12     30.03 o 
   4   8  18      452.18      497.68     35.14 o 
   5   8  18       28.65       -5.34     22.06 o 
   6   8  18       13.31       39.13     24.57 o 
  -8   9  18      180.47      264.95     24.14 o 
  -7   9  18      606.26      623.89     26.89 o 
  -6   9  18      338.10      360.61     21.88 o 
  -5   9  18      298.84      365.03     20.49 o 
  -4   9  18       24.29       20.32     15.19 o 
  -3   9  18      895.49      919.53     26.60 o 
  -2   9  18      142.39      104.88     16.82 o 
  -1   9  18        1.10       -3.27     20.06 o 
   0   9  18       60.74       64.65     23.84 o 
   1   9  18     1822.23     2004.58     51.57 o 
   2   9  18       99.47      156.71     25.73 o 
   3   9  18      146.34      127.97     25.52 o 
   4   9  18        9.65        7.31     25.06 o 
   5   9  18      641.22      707.95     44.62 o 
  -6  10  18       44.54       71.69     19.77 o 
  -5  10  18     1630.24     1692.71     54.32 o 
  -4  10  18       30.14       -0.96     15.92 o 
  -3  10  18       26.88       42.41     16.78 o 
  -2  10  18       95.02       79.91     17.42 o 
  -1  10  18     1080.87     1309.61     45.61 o 
   0  10  18      175.72      169.55     29.52 o 
   1  10  18      127.29      168.85     27.21 o 
   2  10  18      210.64      284.96     29.63 o 
   3  10  18      592.62      584.23     44.77 o 
   4  10  18        1.13      -27.08     37.31 o 
  -4  11  18      337.79      387.77     23.67 o 
  -3  11  18     1023.23     1065.82     31.26 o 
  -2  11  18      562.33      535.17     24.31 o 
  -1  11  18       47.56       54.95     19.28 o 
   0  11  18       12.06       -0.06     18.58 o 
   1  11  18     1330.87     1424.08     49.50 o 
   2  11  18      722.05      634.67     49.96 o 
 -11   0  19        0.24      -40.41     29.45 o 
  -9   0  19     1919.89     2105.88     68.12 o 
  -7   0  19      367.32      384.76     40.65 o 
  -5   0  19     2621.74     2454.86     56.37 o 
  -3   0  19      826.96      868.83     35.95 o 
  -1   0  19     5396.56     5251.02     72.90 o 
   1   0  19     5779.50     5142.34     71.63 o 
   3   0  19        6.38       -8.92     14.14 o 
   5   0  19      751.69      788.14     29.68 o 
   7   0  19       65.15       92.44     22.62 o 
   9   0  19     1388.42     1384.88    121.29 o 
 -12   1  19      316.92      394.81     44.13 o 
 -11   1  19      886.08      931.52     37.96 o 
 -10   1  19      421.69      419.30     28.95 o 
  -9   1  19       61.37       54.73     22.09 o 
  -8   1  19      404.11      366.46     24.27 o 
  -7   1  19      925.36      868.41     32.15 o 
  -6   1  19      294.85      245.36     27.64 o 
  -5   1  19      123.75      105.05     17.01 o 
  -4   1  19       66.20       25.88     14.74 o 
  -3   1  19     2725.04     2716.28     39.66 o 
  -2   1  19      100.99       81.33     14.05 o 
  -1   1  19     1657.81     1640.32     29.71 o 
   0   1  19        7.37       12.11     12.44 o 
   1   1  19     1819.63     1710.37     27.58 o 
   2   1  19      212.96      221.15     13.22 o 
   3   1  19     2728.14     2588.66     30.97 o 
   4   1  19        0.59      -14.09     10.44 o 
   5   1  19       81.43       71.28     12.42 o 
   6   1  19      406.77      388.39     22.74 o 
   7   1  19     2555.40     2328.49     46.44 o 
   8   1  19       45.08       55.39     21.54 o 
   9   1  19      127.43       98.76     29.05 o 
 -11   2  19       36.79       23.60     22.39 o 
 -10   2  19      866.20      847.11     35.79 o 
  -9   2  19      307.41      327.79     23.89 o 
  -8   2  19     1142.28     1127.63     33.86 o 
  -7   2  19       42.70       28.58     17.39 o 
  -6   2  19      156.57      134.03     18.79 o 
  -5   2  19     2810.56     2611.97     43.15 o 
  -4   2  19     1660.39     1561.74     33.58 o 
  -3   2  19      511.18      508.00     19.52 o 
  -2   2  19       45.97       34.81     13.01 o 
  -1   2  19     1763.79     1650.49     30.29 o 
   0   2  19     1135.47     1165.19     26.56 o 
   1   2  19     1328.58     1275.30     25.16 o 
   2   2  19      322.37      303.24     14.60 o 
   3   2  19        7.80       27.55     11.03 o 
   4   2  19     1942.61     1952.11     34.25 o 
   5   2  19       18.75       36.12     17.70 o 
   6   2  19      337.32      365.95     23.19 o 
   7   2  19       16.51       32.60     18.75 o 
   8   2  19      296.19      315.03     29.29 o 
   9   2  19      410.05      449.92     34.47 o 
 -11   3  19        6.26      -16.48     22.25 o 
 -10   3  19      673.29      666.38     32.41 o 
  -9   3  19        3.96       -7.00     17.80 o 
  -8   3  19     1073.36     1100.62     47.77 o 
  -7   3  19      647.32      581.57     26.58 o 
  -6   3  19     2776.00     2585.20     44.63 o 
  -5   3  19       68.90       64.22     17.46 o 
  -4   3  19        5.15       -9.61     13.82 o 
  -3   3  19       27.55       37.22     14.14 o 
  -2   3  19     3194.60     3037.59     40.25 o 
  -1   3  19      104.30      138.58     15.58 o 
   0   3  19       49.82       54.59     14.12 o 
   1   3  19      126.28      125.73     14.19 o 
   2   3  19     3269.91     3048.73     41.82 o 
   3   3  19       41.82       21.74     14.55 o 
   4   3  19      396.18      392.08     22.98 o 
   5   3  19       18.12       20.62     16.18 o 
   6   3  19      232.38      198.96     19.44 o 
   7   3  19      118.46      138.76     21.03 o 
   8   3  19      806.49      723.00     35.03 o 
   9   3  19        0.48       55.71     35.50 o 
 -11   4  19       86.53      107.41     33.15 o 
 -10   4  19     1192.05     1322.51     44.72 o 
  -9   4  19      505.47      520.92     28.86 o 
  -8   4  19     1909.20     1891.13     44.20 o 
  -7   4  19      490.22      459.40     26.28 o 
  -6   4  19        0.52      -21.57     16.89 o 
  -5   4  19      218.91      246.26     19.33 o 
  -4   4  19     2645.41     2704.54     41.88 o 
  -3   4  19       36.93       55.01     15.52 o 
  -2   4  19      109.26      108.72     15.98 o 
  -1   4  19      432.77      425.72     19.78 o 
   0   4  19     2639.63     2642.71     43.78 o 
   1   4  19      105.39      106.74     16.81 o 
   2   4  19     1279.27     1285.02     31.85 o 
   3   4  19      295.37      291.80     21.79 o 
   4   4  19      353.32      410.53     23.85 o 
   5   4  19      395.38      488.10     25.97 o 
   6   4  19      737.61      835.92     31.51 o 
   7   4  19      121.66      110.62     22.26 o 
   8   4  19       63.99       88.25     24.64 o 
 -10   5  19      376.68      430.59     27.24 o 
  -9   5  19       36.82       31.55     16.44 o 
  -8   5  19      189.40      213.13     16.71 o 
  -7   5  19     1057.13     1008.75     29.74 o 
  -6   5  19      703.83      751.89     30.71 o 
  -5   5  19      538.83      522.17     23.78 o 
  -4   5  19        8.82       -3.63     15.11 o 
  -3   5  19     3021.64     2896.11     43.09 o 
  -2   5  19      283.00      321.68     20.39 o 
  -1   5  19     1226.71     1109.06     32.21 o 
   0   5  19        9.61      -15.03     15.80 o 
   1   5  19        2.65       31.31     15.86 o 
   2   5  19      144.69      145.77     24.94 o 
   3   5  19     1182.08     1090.36     33.40 o 
   4   5  19       78.67       69.00     19.21 o 
   5   5  19        9.97       41.15     18.76 o 
   6   5  19      132.57      141.63     21.35 o 
   7   5  19      445.63      413.64     30.30 o 
   8   5  19      236.40      218.96     39.77 o 
 -10   6  19      163.95      206.08     22.65 o 
  -9   6  19     2148.58     2120.42     42.31 o 
  -8   6  19        0.93       -4.64     15.12 o 
  -7   6  19      190.69      184.95     17.77 o 
  -6   6  19        2.03       14.78     14.46 o 
  -5   6  19     1339.57     1352.17     31.41 o 
  -4   6  19      456.54      409.62     24.44 o 
  -3   6  19     1377.28     1316.50     35.08 o 
  -2   6  19      117.77       73.61     18.50 o 
  -1   6  19      646.91      623.78     27.03 o 
   0   6  19       13.05        5.04     17.20 o 
   1   6  19     2590.90     2461.34     44.93 o 
   2   6  19      101.65       55.14     21.04 o 
   3   6  19        9.20        7.97     17.49 o 
   4   6  19       55.24       57.86     19.57 o 
   5   6  19     1576.99     1559.80     47.86 o 
   6   6  19      115.73      106.82     22.30 o 
   7   6  19       17.79       17.04     25.01 o 
  -9   7  19       13.95       18.17     18.00 o 
  -8   7  19       94.88       85.38     18.09 o 
  -7   7  19      941.59     1024.78     31.11 o 
  -6   7  19        0.53       12.03     14.45 o 
  -5   7  19      146.87      156.00     15.90 o 
  -4   7  19      268.55      258.99     17.24 o 
  -3   7  19     2136.61     2291.91     48.31 o 
  -2   7  19      199.58      207.89     23.15 o 
  -1   7  19      665.63      732.81     31.20 o 
   0   7  19        0.57      -34.37     17.19 o 
   1   7  19      241.67      252.80     22.20 o 
   2   7  19      261.73      322.43     32.17 o 
   3   7  19     1101.71     1152.43     35.81 o 
   4   7  19      149.03      182.07     23.50 o 
   5   7  19      217.17      229.36     31.60 o 
   6   7  19        4.03      -15.41     22.31 o 
   7   7  19      690.31      626.55     42.38 o 
  -8   8  19      535.00      531.78     26.55 o 
  -7   8  19        9.13        8.49     17.60 o 
  -6   8  19       40.02       65.07     16.14 o 
  -5   8  19      119.24      145.50     16.38 o 
  -4   8  19       72.39       90.67     16.95 o 
  -3   8  19      135.58      134.35     16.46 o 
  -2   8  19       95.16       26.27     20.17 o 
  -1   8  19      615.27      649.04     33.87 o 
   0   8  19      662.64      715.22     35.29 o 
   1   8  19      624.90      657.64     34.70 o 
   2   8  19       94.22       69.40     23.56 o 
   3   8  19       81.17       68.50     23.68 o 
   4   8  19      347.87      410.69     31.14 o 
   5   8  19      420.80      505.63     36.15 o 
   6   8  19      416.29      464.61     40.92 o 
  -7   9  19      104.00      113.23     19.97 o 
  -6   9  19      452.56      528.97     30.78 o 
  -5   9  19       92.75       51.05     16.08 o 
  -4   9  19        4.91       24.77     16.70 o 
  -3   9  19      234.56      305.40     19.76 o 
  -2   9  19      658.06      651.18     30.72 o 
  -1   9  19       88.99       82.46     26.56 o 
   0   9  19       46.14        3.40     23.76 o 
   1   9  19       73.16       60.41     24.60 o 
   2   9  19     2812.68     3016.68     62.88 o 
   3   9  19       54.84       66.59     25.58 o 
   4   9  19      795.84      781.11     47.34 o 
  -5  10  19        4.99       15.63     17.57 o 
  -4  10  19     2256.25     2365.59     40.11 o 
  -3  10  19        6.97       -9.74     16.29 o 
  -2  10  19       19.87       -3.70     16.41 o 
  -1  10  19      120.25      167.05     30.69 o 
   0  10  19     1416.86     1714.99     50.90 o 
   1  10  19      101.28       71.88     25.78 o 
   2  10  19      127.30       79.36     27.33 o 
   3  10  19       15.34      -16.44     36.24 o 
  -1  11  19      108.26      113.96     25.75 o 
 -10   0  20      171.63      162.36     36.93 o 
  -8   0  20     3599.05     3792.51     86.71 o 
  -6   0  20        8.42       -0.64     30.32 o 
  -4   0  20     2555.42     2268.75     54.66 o 
  -2   0  20     2310.22     2149.76     61.18 o 
   0   0  20     1150.46     1178.70     37.02 o 
   2   0  20     1675.76     1536.69     37.01 o 
   4   0  20      438.21      478.82     25.49 o 
   6   0  20     1327.01     1295.03     40.67 o 
   8   0  20        0.19      -35.29     41.07 o 
 -11   1  20       65.45       67.40     27.38 o 
 -10   1  20      995.86     1038.09     39.45 o 
  -9   1  20      504.88      581.00     37.87 o 
  -8   1  20      128.42      126.19     20.84 o 
  -7   1  20       17.78       31.26     18.11 o 
  -6   1  20     1584.69     1555.60     39.45 o 
  -5   1  20      238.91      198.94     20.12 o 
  -4   1  20      692.01      664.10     24.55 o 
  -3   1  20       17.57       10.69     14.68 o 
  -2   1  20      894.00      951.01     25.67 o 
  -1   1  20      164.97      166.12     16.89 o 
   0   1  20      743.28      763.51     24.71 o 
   1   1  20      179.87      203.18     13.97 o 
   2   1  20      403.90      350.28     15.14 o 
   3   1  20      338.66      350.06     15.27 o 
   4   1  20      984.46      990.72     22.70 o 
   5   1  20       56.20       42.86     15.28 o 
   6   1  20       68.22       66.39     21.53 o 
   7   1  20       13.06      -16.87     17.11 o 
   8   1  20     1224.42     1118.50     42.01 o 
 -11   2  20      410.24      451.03     36.47 o 
 -10   2  20       19.84       -9.92     20.58 o 
  -9   2  20      281.07      268.46     24.13 o 
  -8   2  20     1038.35     1147.39     38.07 o 
  -7   2  20      430.94      382.29     23.87 o 
  -6   2  20      161.41      221.90     20.43 o 
  -5   2  20       89.35       68.07     17.62 o 
  -4   2  20      628.01      651.84     25.66 o 
  -3   2  20     1811.22     1749.65     32.68 o 
  -2   2  20      809.91      799.93     24.04 o 
  -1   2  20       15.91       16.79     13.43 o 
   0   2  20      672.79      654.88     22.03 o 
   1   2  20      431.74      456.65     17.22 o 
   2   2  20     1410.98     1326.04     25.65 o 
   3   2  20      133.25      107.54     15.15 o 
   4   2  20        0.04       13.89     14.39 o 
   5   2  20     1031.77     1080.24     30.64 o 
   6   2  20      828.01      758.92     29.21 o 
   7   2  20      777.67      790.26     32.74 o 
   8   2  20       93.42       91.63     25.41 o 
 -11   3  20      390.41      458.26     37.13 o 
 -10   3  20        5.52       27.20     21.11 o 
  -9   3  20      448.58      389.71     25.71 o 
  -8   3  20      120.36      107.75     20.56 o 
  -7   3  20      830.68      879.70     31.10 o 
  -6   3  20      335.98      321.68     22.37 o 
  -5   3  20     1567.24     1456.12     35.29 o 
  -4   3  20      117.64      112.77     16.32 o 
  -3   3  20      135.80      159.91     16.45 o 
  -2   3  20      160.02      152.98     16.55 o 
  -1   3  20      738.26      713.50     24.09 o 
   0   3  20       33.02       21.16     14.14 o 
   1   3  20        8.42       26.63     14.90 o 
   2   3  20       68.09       37.68     15.27 o 
   3   3  20     1750.48     1682.20     40.64 o 
   4   3  20      252.18      255.88     21.64 o 
   5   3  20      804.54      912.42     31.54 o 
   6   3  20      549.35      518.11     26.85 o 
   7   3  20       45.33       20.80     19.12 o 
   8   3  20        0.55        6.59     23.49 o 
 -10   4  20        8.44       37.76     23.24 o 
  -9   4  20      867.70      937.10     35.91 o 
  -8   4  20      403.21      424.18     26.82 o 
  -7   4  20     1385.22     1383.50     39.33 o 
  -6   4  20        2.80      -21.54     17.55 o 
  -5   4  20      151.13      146.74     18.29 o 
  -4   4  20     1415.47     1446.34     33.46 o 
  -3   4  20     3061.68     3034.37     46.14 o 
  -2   4  20       37.05       42.27     15.09 o 
  -1   4  20       18.57       13.71     14.06 o 
   0   4  20       58.13       68.59     17.59 o 
   1   4  20     1042.36     1009.59     29.98 o 
   2   4  20       90.74       84.05     17.04 o 
   3   4  20      238.59      191.28     20.59 o 
   4   4  20      272.39      247.46     21.90 o 
   5   4  20      592.03      614.47     37.02 o 
   6   4  20      208.39      249.17     23.99 o 
   7   4  20      960.52      932.15     37.89 o 
   8   4  20       66.47       99.58     39.66 o 
 -10   5  20     1289.10     1322.17     78.76 o 
  -9   5  20      384.92      450.67     39.57 o 
  -8   5  20       37.85       32.53     21.20 o 
  -7   5  20      164.37      230.65     23.74 o 
  -6   5  20      747.17      720.03     30.84 o 
  -5   5  20     1005.77     1028.34     30.79 o 
  -4   5  20      827.58      802.46     27.23 o 
  -3   5  20        3.02       -2.01     14.72 o 
  -2   5  20      841.67      814.40     30.00 o 
  -1   5  20      995.92      927.27     30.96 o 
   0   5  20      609.57      612.45     26.88 o 
   1   5  20      199.51      232.31     20.24 o 
   2   5  20      184.46      154.73     20.12 o 
   3   5  20      612.19      639.35     29.41 o 
   4   5  20     1595.40     1614.63     40.25 o 
   5   5  20      109.81      112.53     21.21 o 
   6   5  20       57.42       25.06     19.78 o 
   7   5  20       45.31        1.02     32.40 o 
  -9   6  20       98.41       73.70     25.11 o 
  -8   6  20     2102.62     2064.19     56.22 o 
  -7   6  20       53.87       39.16     24.72 o 
  -6   6  20      244.99      222.64     27.47 o 
  -5   6  20       77.52       29.98     19.17 o 
  -4   6  20     1671.17     1682.96     43.72 o 
  -3   6  20       26.96       34.35     18.59 o 
  -2   6  20      459.61      458.91     25.71 o 
  -1   6  20       39.11       41.24     18.69 o 
   0   6  20      303.28      316.14     23.27 o 
   1   6  20       17.03       11.36     17.57 o 
   2   6  20     1468.64     1579.16     41.73 o 
   3   6  20        0.23        1.14     18.41 o 
   4   6  20      116.48      171.49     22.00 o 
   5   6  20       46.07       57.81     20.81 o 
   6   6  20     1732.97     1748.71     49.09 o 
  -8   7  20        4.13       24.40     17.56 o 
  -7   7  20        0.13       36.80     17.40 o 
  -6   7  20      492.71      444.25     26.18 o 
  -5   7  20      173.87      145.71     23.12 o 
  -4   7  20      637.02      625.48     30.69 o 
  -3   7  20       45.54        7.24     19.65 o 
  -2   7  20      395.52      415.34     27.22 o 
  -1   7  20      301.13      307.43     34.22 o 
   0   7  20      505.51      520.16     27.29 o 
   1   7  20       29.45       16.45     18.89 o 
   2   7  20      105.83       99.35     20.88 o 
   3   7  20        8.02        8.18     21.14 o 
   4   7  20     1522.15     1522.61     52.96 o 
   5   7  20       36.09        0.08     21.24 o 
   6   7  20       36.51       13.49     30.20 o 
  -7   8  20      446.88      475.06     23.88 o 
  -6   8  20      466.46      432.56     22.25 o 
  -5   8  20       47.32       59.18     18.32 o 
  -4   8  20      320.95      348.06     32.78 o 
  -3   8  20      795.02      872.80     40.23 o 
  -2   8  20      592.72      525.71     29.68 o 
  -1   8  20       40.29       26.47     24.49 o 
   0   8  20       81.35       63.78     23.74 o 
   1   8  20     1038.71     1137.62     43.10 o 
   2   8  20      688.13      760.80     37.44 o 
   3   8  20      233.85      175.60     33.18 o 
   4   8  20       15.96        8.43     24.15 o 
   5   8  20      440.61      593.96     55.75 o 
  -6   9  20      168.91      194.10     20.48 o 
  -5   9  20     1025.67     1013.21     29.09 o 
  -4   9  20      231.64      274.85     28.40 o 
  -3   9  20       57.27       40.68     27.50 o 
  -2   9  20        0.25       13.43     24.70 o 
  -1   9  20      650.73      765.26     37.64 o 
   0   9  20        4.84       38.43     23.85 o 
   1   9  20      195.00      233.90     29.37 o 
   2   9  20      130.37      121.34     26.99 o 
   3   9  20      660.90      681.67     49.91 o 
  -4  10  20        8.58      -10.86     16.41 o 
  -3  10  20     1881.32     1937.64     61.80 o 
  -2  10  20       88.78      102.02     29.03 o 
  -1  10  20       88.57       35.34     24.92 o 
   0  10  20       13.14        7.29     25.67 o 
   1  10  20     1559.96     1671.98     63.06 o 
  -9   0  21      148.25      214.36     35.59 o 
  -7   0  21      945.57      904.90     70.88 o 
  -5   0  21      170.34      183.18     36.69 o 
  -3   0  21     2121.70     2135.20     53.87 o 
  -1   0  21     2223.01     2000.87     51.83 o 
   1   0  21      437.05      380.29     23.28 o 
   3   0  21     1938.14     1769.51     45.15 o 
   5   0  21      133.05      141.62     21.81 o 
   7   0  21     2556.83     2681.72     89.18 o 
 -10   1  21      367.41      328.12     28.33 o 
  -9   1  21      798.14      765.92     34.76 o 
  -8   1  21      138.56      109.14     21.53 o 
  -7   1  21       85.74       50.63     19.24 o 
  -6   1  21      134.95      186.32     20.42 o 
  -5   1  21      764.78      688.83     33.76 o 
  -4   1  21       76.93       81.98     17.60 o 
  -3   1  21     1114.07     1042.33     28.68 o 
  -2   1  21       68.84       70.91     16.30 o 
  -1   1  21     1794.03     1746.31     41.54 o 
   0   1  21      148.15      154.81     17.07 o 
   1   1  21     3652.00     3495.39     40.43 o 
   2   1  21       83.40       79.96     12.80 o 
   3   1  21      247.97      234.07     15.08 o 
   4   1  21      512.26      568.86     21.64 o 
   5   1  21      527.37      622.97     25.24 o 
   6   1  21       11.16        4.33     18.48 o 
   7   1  21       78.02       71.59     20.44 o 
   8   1  21      174.81      176.93     25.40 o 
 -10   2  21      155.64      177.85     25.72 o 
  -9   2  21       31.71       28.27     19.80 o 
  -8   2  21      759.83      771.41     35.43 o 
  -7   2  21      554.02      509.12     28.54 o 
  -6   2  21      778.54      807.21     30.10 o 
  -5   2  21       16.16        1.08     16.54 o 
  -4   2  21        9.25       20.58     16.34 o 
  -3   2  21       48.27       62.38     15.53 o 
  -2   2  21     1020.14      956.07     28.22 o 
  -1   2  21      684.51      653.48     22.66 o 
   0   2  21       53.69       28.42     14.24 o 
   1   2  21       53.22       38.08     12.41 o 
   2   2  21      434.49      450.22     21.06 o 
   3   2  21      270.72      279.66     18.95 o 
   4   2  21       42.71       37.53     16.67 o 
   5   2  21       65.96       23.37     16.67 o 
   6   2  21      191.17      206.83     22.98 o 
   7   2  21      769.05      752.36     32.55 o 
 -10   3  21      648.70      629.34     45.28 o 
  -9   3  21       18.81       33.91     19.64 o 
  -8   3  21     1818.26     1743.35     48.73 o 
  -7   3  21       22.86       38.64     18.47 o 
  -6   3  21      113.75       56.71     20.72 o 
  -5   3  21      442.96      441.69     24.71 o 
  -4   3  21     2576.53     2402.03     39.19 o 
  -3   3  21      188.13      200.25     17.47 o 
  -2   3  21        0.03        7.51     14.86 o 
  -1   3  21       21.18       26.20     14.63 o 
   0   3  21      650.67      665.10     28.53 o 
   1   3  21        2.85        4.66     15.77 o 
   2   3  21      515.28      520.59     24.00 o 
   3   3  21      277.74      284.88     19.39 o 
   4   3  21      376.18      377.91     25.44 o 
   5   3  21       12.36        3.85     17.97 o 
   6   3  21      497.67      517.97     32.92 o 
   7   3  21        0.59       21.01     21.03 o 
 -10   4  21      724.90      656.68     49.11 o 
  -9   4  21        7.02       19.00     21.04 o 
  -8   4  21      572.82      598.01     30.60 o 
  -7   4  21      116.76      111.87     21.50 o 
  -6   4  21     2207.61     2239.36     66.21 o 
  -5   4  21      140.28      179.35     19.56 o 
  -4   4  21       12.03      -11.15     20.96 o 
  -3   4  21     1027.24     1006.82     29.30 o 
  -2   4  21     1174.95     1160.78     30.44 o 
  -1   4  21      233.28      224.23     21.12 o 
   0   4  21       23.92       -1.23     16.91 o 
   1   4  21       21.18       11.24     16.29 o 
   2   4  21      502.69      474.14     23.88 o 
   3   4  21      322.67      348.64     23.83 o 
   4   4  21      282.54      302.31     23.39 o 
   5   4  21       58.77       33.83     19.19 o 
   6   4  21       85.88       63.47     20.22 o 
   7   4  21        4.41        2.10     28.02 o 
  -9   5  21     1127.22     1090.50     55.10 o 
  -8   5  21      414.38      385.88     27.68 o 
  -7   5  21      160.17      158.09     23.07 o 
  -6   5  21       10.47      -18.31     21.58 o 
  -5   5  21      984.03      980.06     30.85 o 
  -4   5  21      297.52      336.02     21.58 o 
  -3   5  21      924.76      867.78     28.17 o 
  -2   5  21        5.69       11.65     17.65 o 
  -1   5  21       91.93      122.19     19.88 o 
   0   5  21      699.43      705.35     29.08 o 
   1   5  21     1192.08     1274.99     34.06 o 
   2   5  21      472.99      477.65     26.05 o 
   3   5  21        2.26      -10.16     18.49 o 
   4   5  21      967.15     1013.93     35.09 o 
   5   5  21      987.79     1120.72     36.86 o 
   6   5  21      173.12      125.33     22.65 o 
  -8   6  21       55.60      145.55     27.93 o 
  -7   6  21     1563.38     1492.11     73.39 o 
  -6   6  21      235.21      351.60     34.31 o 
  -5   6  21      204.40      233.88     24.86 o 
  -4   6  21        4.16      -27.01     18.58 o 
  -3   6  21     2880.82     2858.04     50.07 o 
  -2   6  21      100.09       60.70     19.78 o 
  -1   6  21     1192.02     1199.04     43.14 o 
   0   6  21        3.66      -22.06     17.49 o 
   1   6  21       33.65       28.60     18.68 o 
   2   6  21      119.93      153.19     21.30 o 
   3   6  21     1201.45     1159.96     37.27 o 
   4   6  21        0.49      -12.19     19.38 o 
   5   6  21       87.01      112.95     23.09 o 
   6   6  21      162.27      141.30     27.75 o 
  -8   7  21      137.03      158.03     36.84 o 
  -7   7  21       12.44       19.48     25.50 o 
  -6   7  21        2.82       -7.99     23.33 o 
  -5   7  21      610.92      657.32     36.66 o 
  -4   7  21        0.22        1.72     20.07 o 
  -3   7  21      375.34      451.88     31.55 o 
  -2   7  21        0.15       19.46     20.49 o 
  -1   7  21      713.02      708.02     32.16 o 
   0   7  21      134.51      128.17     21.73 o 
   1   7  21     1207.78     1178.55     37.10 o 
   2   7  21       33.39       18.21     21.72 o 
   3   7  21       96.08       88.72     21.51 o 
   4   7  21        2.15        6.56     21.23 o 
   5   7  21      630.52      602.68     65.48 o 
  -6   8  21      155.66      166.76     33.60 o 
  -5   8  21      205.00      278.94     27.46 o 
  -4   8  21       30.04        3.15     21.32 o 
  -3   8  21      408.39      421.27     29.54 o 
  -2   8  21      575.19      717.91     33.79 o 
  -1   8  21      394.14      436.18     33.85 o 
   0   8  21       80.85       36.95     23.70 o 
   1   8  21      150.39      159.41     27.28 o 
   2   8  21     1224.28     1284.11     46.34 o 
   3   8  21      806.05      817.09     46.69 o 
   4   8  21      606.02      632.50     49.12 o 
  -5   9  21       93.58       77.94     26.94 o 
  -4   9  21     2142.90     2312.59     57.84 o 
  -3   9  21       11.26      -57.54     32.13 o 
  -2   9  21      123.61      137.27     29.24 o 
  -1   9  21        4.69      -44.06     22.03 o 
   0   9  21     1528.69     1662.67     51.91 o 
   1   9  21       57.04       51.90     31.55 o 
   2   9  21      435.17      511.88     46.25 o 
 -10   0  22      717.76      660.64     70.33 o 
  -8   0  22        1.55       -8.91     28.78 o 
  -6   0  22      832.58      769.96     41.09 o 
  -4   0  22      395.21      373.27     30.75 o 
  -2   0  22     1161.57     1210.93     51.50 o 
   0   0  22     2077.40     2087.88     54.26 o 
   2   0  22       97.56      152.10     20.00 o 
   4   0  22      784.05      724.82     30.05 o 
   6   0  22      138.48      137.43     32.68 o 
 -10   1  22       34.70       -8.33     31.37 o 
  -9   1  22      213.25      235.55     30.38 o 
  -8   1  22     1730.76     1807.11     44.54 o 
  -7   1  22      356.24      276.51     23.55 o 
  -6   1  22      101.72       75.23     19.61 o 
  -5   1  22       54.90       57.58     17.03 o 
  -4   1  22      173.75      158.50     19.51 o 
  -3   1  22      426.10      418.69     23.42 o 
  -2   1  22     1878.01     1719.74     35.62 o 
  -1   1  22      159.25      155.01     19.63 o 
   0   1  22      106.01       98.68     16.61 o 
   1   1  22      526.43      519.38     19.47 o 
   2   1  22     1567.32     1664.77     29.49 o 
   3   1  22       16.09       13.47     14.29 o 
   4   1  22       32.87       38.05     14.77 o 
   5   1  22      522.30      507.93     25.32 o 
   6   1  22      617.17      666.25     30.41 o 
   7   1  22      186.06      245.32     26.31 o 
 -10   2  22      283.42      229.26     35.96 o 
  -9   2  22      582.39      539.58     30.04 o 
  -8   2  22       43.07       10.19     20.00 o 
  -7   2  22       14.39       26.70     19.84 o 
  -6   2  22     1113.16     1133.05     37.60 o 
  -5   2  22      358.38      364.98     23.41 o 
  -4   2  22      442.26      375.35     23.18 o 
  -3   2  22       10.69        7.52     14.87 o 
  -2   2  22       58.68       40.70     17.69 o 
  -1   2  22      864.61      819.49     27.07 o 
   0   2  22      242.67      216.79     18.15 o 
   1   2  22      119.09      127.43     17.04 o 
   2   2  22       63.21       91.01     16.26 o 
   3   2  22     1706.09     1644.48     34.26 o 
   4   2  22      618.14      671.29     26.70 o 
   5   2  22      466.50      459.45     25.28 o 
   6   2  22      525.05      557.34     29.55 o 
   7   2  22      121.59      165.96     26.17 o 
  -9   3  22       68.83       71.49     24.04 o 
  -8   3  22      176.38      180.87     28.57 o 
  -7   3  22     1161.97     1208.30     37.08 o 
  -6   3  22        1.29       -5.27     17.75 o 
  -5   3  22       52.76       15.95     17.60 o 
  -4   3  22        5.38        9.24     15.58 o 
  -3   3  22     1078.69     1015.55     37.20 o 
  -2   3  22       34.49       11.96     15.70 o 
  -1   3  22       13.86        2.20     14.82 o 
   0   3  22       20.17       20.22     17.71 o 
   1   3  22      722.17      753.48     27.35 o 
   2   3  22       10.37       12.24     16.41 o 
   3   3  22      564.24      530.30     25.00 o 
   4   3  22       12.32       42.95     18.74 o 
   5   3  22      283.81      382.81     24.98 o 
   6   3  22      159.48      172.32     23.72 o 
  -9   4  22      692.91      667.01     42.21 o 
  -8   4  22       31.92       36.54     21.33 o 
  -7   4  22      108.32       56.35     21.65 o 
  -6   4  22      114.85      122.05     21.49 o 
  -5   4  22      909.35      962.07     32.33 o 
  -4   4  22      116.81       68.34     18.33 o 
  -3   4  22        0.15       -8.49     20.23 o 
  -2   4  22      119.23       93.52     17.09 o 
  -1   4  22     1266.70     1278.36     35.45 o 
   0   4  22      139.31       73.56     18.76 o 
   1   4  22      315.24      348.96     22.89 o 
   2   4  22        0.65        9.05     17.51 o 
   3   4  22     1608.52     1497.41     44.95 o 
   4   4  22      222.34      199.91     25.25 o 
   5   4  22      939.44      902.94     33.88 o 
   6   4  22       50.34       66.72     24.46 o 
  -8   5  22      765.29      704.09     33.85 o 
  -7   5  22      703.47      701.54     32.97 o 
  -6   5  22      185.46      186.80     23.73 o 
  -5   5  22       13.46      -33.10     16.55 o 
  -4   5  22     1489.71     1571.44     36.89 o 
  -3   5  22      732.29      725.39     30.28 o 
  -2   5  22      650.84      668.46     29.47 o 
  -1   5  22        5.57       15.28     18.12 o 
   0   5  22       19.40       -3.10     17.89 o 
   1   5  22      635.83      553.22     26.31 o 
   2   5  22     1187.93     1171.32     47.14 o 
   3   5  22      211.98      220.07     23.54 o 
   4   5  22       10.42       18.82     19.67 o 
   5   5  22      288.04      279.96     25.27 o 
  -8   6  22       35.74       20.81     30.09 o 
  -7   6  22       15.31      -50.98     25.49 o 
  -6   6  22      852.14      883.28     42.56 o 
  -5   6  22       21.11       35.65     21.72 o 
  -4   6  22      937.49      916.06     33.80 o 
  -3   6  22      100.01      116.58     21.36 o 
  -2   6  22      513.90      559.57     28.31 o 
  -1   6  22       74.14       68.66     20.57 o 
   0   6  22      961.41      976.57     32.23 o 
   1   6  22       29.81       48.69     19.22 o 
   2   6  22      197.89      247.69     24.25 o 
   3   6  22      280.61      273.85     25.33 o 
   4   6  22     2579.56     2567.05     55.72 o 
   5   6  22        2.12        6.74     24.49 o 
  -7   7  22      110.09      134.96     32.42 o 
  -6   7  22      294.03      212.79     28.25 o 
  -5   7  22       34.95       23.49     21.88 o 
  -4   7  22      912.61     1070.59     39.05 o 
  -3   7  22      186.62      186.26     25.17 o 
  -2   7  22     1009.50     1092.77     39.34 o 
  -1   7  22        1.19      -17.53     20.24 o 
   0   7  22      160.37      170.37     24.76 o 
   1   7  22      160.98      142.34     23.08 o 
   2   7  22     1503.66     1588.36     63.62 o 
   3   7  22      111.92      102.14     27.63 o 
   4   7  22       20.14        6.11     28.22 o 
  -5   8  22      354.59      332.57     28.97 o 
  -4   8  22      900.15      936.61     38.39 o 
  -3   8  22       94.85       43.16     23.22 o 
  -2   8  22       81.66       31.96     22.69 o 
  -1   8  22      216.13      234.21     31.03 o 
   0   8  22      507.70      601.15     36.07 o 
   1   8  22      112.16       92.39     31.61 o 
   2   8  22      330.96      198.64     38.88 o 
  -2   9  22       18.85       -2.97     29.67 o 
  -1   9  22      144.97      133.94     38.25 o 
  -9   0  23     3153.72     3247.31    122.82 o 
  -7   0  23      319.30      275.92     37.67 o 
  -5   0  23      600.07      605.73     37.51 o 
  -3   0  23     1200.87     1108.40     50.83 o 
  -1   0  23     2439.46     2305.36     79.04 o 
   1   0  23     2559.44     2705.98     55.73 o 
   3   0  23        7.19       10.30     17.80 o 
   5   0  23      650.06      663.37     53.75 o 
  -9   1  23      280.79      256.88     36.45 o 
  -8   1  23      183.84      214.72     24.75 o 
  -7   1  23     1142.40     1085.90     36.22 o 
  -6   1  23      350.06      318.95     24.08 o 
  -5   1  23      409.54      391.44     23.40 o 
  -4   1  23        0.94       -3.12     16.16 o 
  -3   1  23      200.22      192.64     20.45 o 
  -2   1  23      739.19      684.48     29.68 o 
  -1   1  23     1526.02     1407.86     36.78 o 
   0   1  23       61.49       63.37     16.79 o 
   1   1  23        0.11       -5.60     15.02 o 
   2   1  23      395.87      460.33     19.14 o 
   3   1  23      831.33      846.42     28.44 o 
   4   1  23      112.91       75.64     18.69 o 
   5   1  23        8.55       12.23     18.61 o 
   6   1  23       84.21       80.05     23.96 o 
  -9   2  23      111.08       74.32     28.25 o 
  -8   2  23      630.11      663.18     31.77 o 
  -7   2  23       63.97       94.93     22.62 o 
  -6   2  23       16.09       16.56     20.11 o 
  -5   2  23      191.94      140.56     21.97 o 
  -4   2  23      854.00      861.62     33.13 o 
  -3   2  23      864.34      929.36     33.14 o 
  -2   2  23      128.65      115.44     18.17 o 
  -1   2  23        4.08       21.49     16.26 o 
   0   2  23      582.09      563.26     23.97 o 
   1   2  23       23.75        5.60     16.83 o 
   2   2  23      586.84      571.26     24.07 o 
   3   2  23      104.32      108.97     17.50 o 
   4   2  23      507.06      463.08     24.85 o 
   5   2  23       69.27       84.99     20.03 o 
   6   2  23      408.99      433.28     34.29 o 
  -9   3  23        0.15      -10.36     27.36 o 
  -8   3  23      251.73      209.70     25.89 o 
  -7   3  23       56.53       15.65     20.96 o 
  -6   3  23     1685.69     1666.69     41.12 o 
  -5   3  23       62.23       51.01     19.62 o 
  -4   3  23      143.41      139.13     20.22 o 
  -3   3  23       25.06        3.81     17.54 o 
  -2   3  23     1048.68     1031.99     33.05 o 
  -1   3  23        2.74       10.47     17.72 o 
   0   3  23      295.32      273.93     22.64 o 
   1   3  23       50.80       43.14     17.62 o 
   2   3  23      565.54      657.91     26.94 o 
   3   3  23       36.33       28.26     19.20 o 
   4   3  23      714.78      768.39     31.26 o 
   5   3  23       45.45       27.99     19.78 o 
  -8   4  23      612.42      613.89     41.73 o 
  -7   4  23      281.14      256.38     35.72 o 
  -6   4  23      107.96       83.82     22.48 o 
  -5   4  23        0.21       -2.48     21.75 o 
  -4   4  23      972.61      890.08     31.22 o 
  -3   4  23       27.93       -5.29     16.07 o 
  -2   4  23       33.95       15.57     18.43 o 
  -1   4  23       23.69       -5.87     18.16 o 
   0   4  23      894.24     1021.41     34.17 o 
   1   4  23      144.51      145.14     19.84 o 
   2   4  23      356.23      383.54     25.29 o 
   3   4  23       14.86      -18.96     24.62 o 
   4   4  23     1491.04     1443.70     45.29 o 
   5   4  23       26.58      -21.02     24.92 o 
  -7   5  23      629.37      703.70     33.71 o 
  -6   5  23      633.65      657.70     39.50 o 
  -5   5  23      399.73      386.97     24.39 o 
  -4   5  23        9.93       -2.68     17.52 o 
  -3   5  23      807.42      712.54     31.04 o 
  -2   5  23     1366.47     1399.21     54.13 o 
  -1   5  23      994.99     1011.42     34.98 o 
   0   5  23       41.03       52.78     18.65 o 
   1   5  23       40.10       45.81     20.01 o 
   2   5  23     1495.00     1721.13     59.89 o 
   3   5  23      853.15      847.08     33.68 o 
   4   5  23      164.63      190.95     27.53 o 
  -7   6  23       84.84      101.57     34.47 o 
  -6   6  23       34.51       -6.66     26.18 o 
  -5   6  23      845.26      856.37     43.03 o 
  -4   6  23      212.40      255.12     29.91 o 
  -3   6  23      863.21      758.81     32.84 o 
  -2   6  23        5.85      -10.50     19.01 o 
  -1   6  23      309.39      342.37     28.83 o 
   0   6  23      163.90      188.41     40.43 o 
   1   6  23     1461.46     1547.66     42.04 o 
   2   6  23       13.17       13.36     20.01 o 
   3   6  23        1.52        3.14     23.81 o 
  -5   7  23      602.35      610.43     36.32 o 
  -4   7  23       47.47       13.58     22.02 o 
  -3   7  23      525.85      594.30     33.19 o 
  -2   7  23       11.16       12.32     21.75 o 
  -1   7  23     1096.10     1019.77     41.61 o 
   0   7  23       34.66       34.84     22.55 o 
   1   7  23       20.97       34.03     27.31 o 
   2   7  23       75.91       35.16     26.05 o 
  -3   8  23      293.65      295.14     30.83 o 
  -2   8  23        0.74      -18.84     32.97 o 
  -1   8  23       27.97      -26.14     31.24 o 
   0   8  23      409.74      404.07     48.44 o 
  -8   0  24     2650.73     2597.72    287.34 o 
  -6   0  24      664.91      670.30     41.24 o 
  -4   0  24      613.90      612.05     53.79 o 
  -2   0  24     3377.76     3442.19     80.39 o 
   0   0  24      435.04      474.63     53.54 o 
   2   0  24     2073.35     2053.34     49.98 o 
   4   0  24        0.30       17.45     30.03 o 
  -8   1  24      201.10      198.81     42.77 o 
  -7   1  24      195.17      196.69     23.90 o 
  -6   1  24     1113.23     1114.92     36.63 o 
  -5   1  24      373.55      446.37     26.26 o 
  -4   1  24     1233.95     1212.94     34.51 o 
  -3   1  24       45.60       41.27     27.66 o 
  -2   1  24     1024.98     1038.90     35.51 o 
  -1   1  24      661.37      680.59     28.36 o 
   0   1  24     1593.60     1621.92     38.41 o 
   1   1  24       74.15       87.24     15.39 o 
   2   1  24       43.86       30.50     16.13 o 
   3   1  24      373.90      372.44     22.58 o 
   4   1  24      844.40      843.22     31.26 o 
   5   1  24      230.08      254.71     31.50 o 
  -8   2  24      338.61      393.77     34.94 o 
  -7   2  24     1091.83     1113.69     37.84 o 
  -6   2  24       28.77       33.55     21.03 o 
  -5   2  24       96.98      105.80     22.18 o 
  -4   2  24       15.71      -25.84     21.26 o 
  -3   2  24      905.58      923.03     38.79 o 
  -2   2  24      605.03      638.81     26.45 o 
  -1   2  24       36.25       49.34     17.33 o 
   0   2  24        2.29       -2.35     18.78 o 
   1   2  24      666.85      624.60     26.96 o 
   2   2  24       51.27       92.27     20.45 o 
   3   2  24      594.15      574.23     25.27 o 
   4   2  24       13.54       13.67     20.33 o 
   5   2  24       90.84       98.30     24.28 o 
  -8   3  24        1.22       27.34     29.31 o 
  -7   3  24       49.82       46.27     23.65 o 
  -6   3  24       50.28       33.49     21.37 o 
  -5   3  24      811.18      794.53     38.69 o 
  -4   3  24       29.54       14.76     19.89 o 
  -3   3  24       43.70       34.20     18.48 o 
  -2   3  24       82.20       94.55     27.35 o 
  -1   3  24     1077.54     1008.45     36.96 o 
   0   3  24       84.46       89.52     20.11 o 
   1   3  24      286.42      215.80     21.41 o 
   2   3  24        4.56       27.19     17.98 o 
   3   3  24      898.70      826.69     31.98 o 
   4   3  24       12.87       10.09     19.25 o 
  -7   4  24      992.36     1066.84     45.20 o 
  -6   4  24       84.23       67.46     22.54 o 
  -5   4  24        1.99      -28.34     19.27 o 
  -4   4  24      120.57      100.31     19.29 o 
  -3   4  24     1155.53     1127.77     36.68 o 
  -2   4  24      202.68      174.93     29.41 o 
  -1   4  24      169.94      130.22     21.18 o 
   0   4  24      135.31      135.43     20.38 o 
   1   4  24      763.41      746.70     29.89 o 
   2   4  24      361.75      371.43     26.21 o 
   3   4  24      784.43      757.73     32.41 o 
   4   4  24      297.78      261.56     33.20 o 
  -6   5  24      527.66      499.27     40.11 o 
  -5   5  24      411.07      512.90     27.75 o 
  -4   5  24      743.84      756.87     32.89 o 
  -3   5  24        4.73        6.90     19.86 o 
  -2   5  24       38.49       25.17     20.14 o 
  -1   5  24     1184.66     1203.76     38.13 o 
   0   5  24      752.50      693.03     29.79 o 
   1   5  24      483.16      508.13     28.87 o 
   2   5  24        7.38       11.81     20.38 o 
   3   5  24      732.17      621.87     35.98 o 
  -5   6  24        0.45      -12.96     24.03 o 
  -4   6  24      868.72      912.97     40.99 o 
  -3   6  24       96.85      137.99     23.71 o 
  -2   6  24      977.28      918.56     35.53 o 
  -1   6  24       46.03       63.20     21.59 o 
   0   6  24       70.85       71.99     25.11 o 
   1   6  24       18.69       11.09     25.71 o 
   2   6  24     1124.59     1223.19     49.24 o 
  -3   7  24       35.59        3.89     27.26 o 
  -2   7  24      199.44      217.48     35.72 o 
  -1   7  24       12.41       12.25     29.08 o 
   0   7  24      415.62      415.36     39.48 o 
  -7   0  25     1773.77     1753.82     96.55 o 
  -5   0  25     1186.03     1122.14     81.36 o 
  -3   0  25      252.24      161.60     33.52 o 
  -1   0  25     1086.82     1184.61     53.66 o 
   1   0  25       99.92      124.05     23.75 o 
   3   0  25     1707.12     1855.96     75.84 o 
  -7   1  25      595.34      576.45     48.81 o 
  -6   1  25       16.86       22.86     20.63 o 
  -5   1  25      246.80      281.21     28.39 o 
  -4   1  25      709.22      753.85     43.53 o 
  -3   1  25     1521.26     1633.29     43.65 o 
  -2   1  25        1.65      -12.50     19.23 o 
  -1   1  25      503.09      471.33     30.16 o 
   0   1  25      584.93      579.10     25.33 o 
   1   1  25      680.99      648.70     28.98 o 
   2   1  25      245.75      231.46     21.11 o 
   3   1  25       33.76        4.58     18.35 o 
   4   1  25       46.21        3.12     24.75 o 
  -7   2  25      194.22      217.46     37.37 o 
  -6   2  25     1390.48     1469.98     61.45 o 
  -5   2  25      113.42      104.48     21.72 o 
  -4   2  25       63.21       24.95     21.98 o 
  -3   2  25       68.27       86.72     26.83 o 
  -2   2  25     1408.75     1450.32     41.22 o 
  -1   2  25      274.67      231.40     21.18 o 
   0   2  25       95.74       74.76     18.88 o 
   1   2  25        0.84       -8.88     27.67 o 
   2   2  25      823.02      846.82     30.67 o 
   3   2  25      188.45      239.01     24.10 o 
  -6   3  25      115.62       99.09     27.56 o 
  -5   3  25      176.54      196.55     25.47 o 
  -4   3  25      651.73      588.14     30.87 o 
  -3   3  25      175.42      210.25     23.00 o 
  -2   3  25       51.47       30.47     25.00 o 
  -1   3  25       50.62       45.44     21.51 o 
   0   3  25      615.99      579.35     29.30 o 
   1   3  25       35.46       21.95     20.06 o 
   2   3  25      327.19      322.98     23.76 o 
   3   3  25       40.08       20.24     22.22 o 
  -6   4  25      629.75      609.86     37.07 o 
  -5   4  25       97.65       55.74     25.92 o 
  -4   4  25        0.01      -13.23     22.23 o 
  -3   4  25       14.40      -11.38     26.74 o 
  -2   4  25      962.97      903.15     34.51 o 
  -1   4  25      125.62       94.23     21.95 o 
   0   4  25       78.86       50.74     19.86 o 
   1   4  25       37.16        8.69     19.11 o 
   2   4  25     1057.24     1060.65     45.61 o 
  -4   5  25      452.91      448.86     32.91 o 
  -3   5  25      387.49      367.66     29.19 o 
  -2   5  25       12.24      -29.27     21.96 o 
  -1   5  25       61.57       57.67     23.10 o 
   0   5  25      310.14      298.96     28.21 o 
   1   5  25      925.01     1028.76     42.54 o 
  -6   0  26     1606.55     1537.71     74.20 o 
  -4   0  26     1727.87     1663.64     64.88 o 
  -2   0  26      580.35      529.60     41.87 o 
   0   0  26      728.28      688.46     38.29 o 
   2   0  26       86.57      111.86     38.80 o 
  -6   1  26      358.22      391.32     43.49 o 
  -5   1  26        7.24       -6.38     23.65 o 
  -4   1  26      152.21      130.28     24.71 o 
  -3   1  26      344.17      378.70     27.32 o 
  -2   1  26     1503.46     1563.48     42.69 o 
  -1   1  26        6.40       10.82     19.96 o 
   0   1  26       29.43        0.95     19.26 o 
   1   1  26      196.97      187.23     24.97 o 
   2   1  26      494.64      486.61     30.20 o 
  -5   2  26     1187.91     1133.63     49.94 o 
  -4   2  26      163.70      135.65     29.55 o 
  -3   2  26      137.75      111.85     25.28 o 
  -2   2  26      194.65      235.48     26.71 o 
  -1   2  26      735.62      723.24     34.47 o 
   0   2  26       60.31       33.48     19.61 o 
   1   2  26      236.58      226.69     24.39 o 
   2   2  26        0.17       -4.34     20.50 o 
  -4   3  26       33.77       36.84     26.85 o 
  -3   3  26      916.75      917.46     48.34 o 
  -2   3  26        0.25       -0.55     23.60 o 
  -1   3  26      104.96       99.69     24.95 o 
   0   3  26        0.31      -32.36     22.38 o 
   1   3  26      460.07      529.22     39.56 o 
  -3   4  26        5.05      -17.58     28.29 o 
  -2   4  26        0.65       20.22     33.42 o 
  -1   4  26      849.40      838.26     43.77 o 
   0   4  26      260.40      288.88     37.84 o 
  -3   0  27     1091.56     1124.89     66.29 o 
  -1   0  27      309.79      436.08     45.61 o 
  -3   1  27       44.73       33.86     39.36 o 
  -2   1  27      175.27      160.62     29.28 o 
  -1   1  27      437.01      449.09     31.96 o 
                                                 
